# Supplementary material for: Integrative analysis of gut microbiome and host transcriptomes reveals associations between treatment outcomes and immunotherapy‐induced colitis
Source: Mol Oncol. 2021 Jul 28;16(7):1493–507. doi: 10.1002/1878-0261.13062 (PMC8978521; doi:10.1002/1878-0261.13062)
Supplement: Supplementary file 5 — Table S1. Data matrix of the top 2,000 differentially expressed features between responders and non‐responders. [file MOL2-16-1493-s004.xlsx]

## Sheet: Table S1
Supplementary Table S1. Data matrix of the top 2000 differentially expressesed features between responders and non-responders.
			M	M	M	M	M	M	M	M	M	M	F	M	F	F	Gender
			5-ASA	PSL	PSL	PSL	PSL	PSL	PSL	PSL, IFX	PSL, IFX, CyA	Conservative	PSL	PSL	no drug	no drug	Colitis Treatment
			2 Moderate	2 Moderate	1 Mild	1 Mild	2 Moderate	2 Moderate	1 Mild	2 Moderate	3 Severe	2 Moderate	2 Moderate	1 Mild	1 Mild	1 Mild	Colitis activity
			In remission	In remission	In remission	In remission	In remission	In remission	Long lasting colitis	Long lasting colitis	Long lasting colitis	In remission	Long lasting colitis	In remission	In remission	In remission	Colitis Outcome
			Nivo+Ipi	Pembro	Nivo	Nivo	Nivo	Nivo	Nivo	Nivo	Pembro	Pembro+Axitinib	Nivo	anti-PDL1	Nivo	Nivo	ICB
			Kidney	Lung	Unk	Lung	Lung	Kidney	Lung	Stomach	Lung	Kidney	Ovary	Lung	Lung	Stomach	Primary Cancer
			SD	PR	PR	PR	PR	SD	SD	SD	SD	SD	PD	PD	PD	PD	BestResponse
			Resp	Resp	Resp	Resp	Resp	Resp	Resp	Resp	Resp	Resp	NonResp	NonResp	NonResp	NonResp	Response
Feature ID	Cluster	MC	A-1258	A-1129	A-1167	A-1219	A-1153	A-1039	A-1119	A-1204	A-942	A-1280	A-1016	A-1269	A-1135	A-1149	Pt ID
agglomerans	C1	A	-1	-1	-0.555556	0.555556	1	-1	-1	-1	-1	-0.777778	-1	-1	-1	-1
Bacilli_1	C1	A	-1	-1	-1	-1	-1	-1	-1	1	-0.333333	0.333333	-1	-1	-1	-1
Bacteroides_106	C1	A	-1	-1	-1	-1	0	0	-1	-1	1	-1	-1	-1	-1	-1
Bacteroides_167	C1	A	-1	-1	-1	-1	-1	0	-1	-1	0	1	-1	-1	-1	-1
Bacteroides_185	C1	A	-1	-1	-1	-1	1	-1	-1	-0.333333	1	-1	-1	-1	-1	-1
Bacteroides_194	C1	A	-1	-1	-1	-1	-1	1	-1	-1	1	1	-1	-1	-1	-1
Bacteroides_221	C1	A	-1	-1	-1	-1	1	-1	0	-1	0	-1	-1	-1	-1	-1
Bacteroides_227	C1	A	-1	-1	-1	-1	-1	0.333333	-1	-1	1	-0.333333	-1	-1	-1	-1
Bacteroides_228	C1	A	-1	-1	-1	-1	-1	-0.333333	-1	-1	1	1	-1	-1	-1	-1
Bacteroides_237	C1	A	-1	-1	-1	-1	1	1	-1	-1	1	-1	-1	-1	-1	-1
Bacteroides_245	C1	A	-1	-1	-1	-1	-1	1	-1	-1	0	1	-1	-1	-1	-1
Bacteroides_249	C1	A	-0.333333	-1	-1	-1	-1	1	-1	-0.333333	-0.333333	-1	-1	-1	-1	-1
Bacteroides_255	C1	A	-1	-1	-1	-1	1	-1	-1	-1	-1	-1	0.5	-1	-1	0.5
Bacteroides_278	C1	A	-1	-1	-1	-1	-1	0	-1	-1	-0.666667	1	-1	-1	-1	-1
Bacteroides_285	C1	A	-1	-1	-1	-1	-1	-0.6	-1	-1	-0.2	1	-1	-1	-1	-1
Bacteroides_299	C1	A	-1	-1	-1	-1	-1	1	-1	-1	0.333333	0.333333	-1	-1	-1	-1
Bacteroides_307	C1	A	-1	-1	-1	-1	-1	-0.25	-1	-1	0	1	-1	-1	-1	-1
Bacteroides_313	C1	A	-1	-1	-1	-1	-1	1	-1	-0.5	0	-1	-1	-1	-1	-1
Bacteroides_318	C1	A	0	-1	-1	-1	0	0.5	1	-1	1	-0.5	-1	-1	-1	-1
Bacteroides_325	C1	A	-0.6	-1	-1	-1	-1	1	-1	-1	0	-1	-1	-1	-1	-1
Bacteroides_347	C1	A	0.857143	-1	-1	-1	-0.285714	-1	-1	-1	-1	1	-1	-1	-1	-1
Bacteroides_350	C1	A	-0.25	-1	-1	-1	1	-1	-0.5	-1	-0.75	-1	-0.5	0	-1	0.75
Bacteroides_359	C1	A	-1	-1	-1	-1	-1	-0.862069	-1	-1	0.862069	1	-1	-1	-1	-1
Bacteroides_376	C1	A	0.466667	-1	-1	-1	-0.822222	-1	-1	-1	-0.6	1	-1	-1	-1	-0.955556
chocolatum_1	C1	A	-1	-1	0	-1	-1	-1	1	1	-1	-1	-1	-1	-1	-1
Clostridiales_45	C1	A	-1	-1	-1	-1	1	1	-1	-1	-1	-0.777778	-1	-1	-1	-1
Clostridiales_55	C1	A	-1	-1	-1	-1	1	0.6	-1	-1	-1	0.2	-0.8	-1	-0.9	-1
formicigenerans_2	C1	A	-1	-1	-1	-1	-1	0.684211	1	-1	-1	-0.894737	-1	-1	-1	-1
fragilis_50	C1	A	-1	-1	-0.5	-1	-1	-1	-1	1	-1	-1	0.5	-1	0	-1
Fusobacterium_50	C1	A	-1	-1	-1	0.527273	-1	-1	-0.854545	-0.854545	-1	1	-1	-1	-1	-1
Fusobacterium_57	C1	A	-1	-1	-1	-0.0149254	-1	-0.865672	1	-0.626866	-1	-0.716418	-1	-0.955224	-1	-1
Gemella_1	C1	A	-1	-1	-1	-1	-0.142857	-0.714286	-1	-1	-0.428571	1	-1	-1	-1	-1
koseri	C1	A	-0.5	-0.833333	-0.833333	-1	-1	-1	-1	-0.666667	-1	1	-1	-1	-1	-1
Lachnospiraceae_80	C1	A	-1	-1	-1	-1	-0.333333	1	-1	-1	-1	0	-1	-1	-1	-1
Phascolarctobacterium_4	C1	A	-0.96875	-1	-1	-1	-1	0.03125	1	-1	-1	-0.5625	-1	-1	-1	-1
plebeius_3	C1	A	-1	-1	-1	-1	0	-1	-1	1	0	-1	-1	-1	-1	-1
Ralstonia_9	C1	A	-1	-1	0.2	-1	-1	-1	-1	1	-1	0.6	-1	-0.8	-1	-1
Rhizobiales_2	C1	A	-1	-1	-1	-0.333333	-1	-1	-1	1	-1	-0.333333	-1	-1	-1	-1
Ruminococcaceae_25	C1	A	-1	-1	-1	-1	1	0	-1	-1	1	-0.333333	-1	-1	-1	-1
Streptococcus_14	C1	A	-1	-1	-1	-1	0	-1	-1	1	1	-1	-1	-1	-1	-1
Streptococcus_21	C1	A	-1	-1	-1	-1	-1	-1	-0.6	0.2	-1	1	-1	-1	-1	-1
Streptococcus_32	C1	A	0.333333	-1	-1	-1	1	-0.333333	-1	-1	-1	-0.333333	-1	-1	-1	-1
Streptococcus_34	C1	A	-1	-1	-1	-1	-0.2	-1	-1	0.2	-1	1	-1	-1	-1	-1
Streptococcus_35	C1	A	-0.714286	-1	-1	-1	1	-1	-1	-1	-1	0.142857	-1	-1	-1	-1
Streptococcus_46	C1	A	-1	-0.36	-1	-1	-0.52	-1	-1	1	-1	-0.84	-1	-1	-1	-0.92
Streptococcus_55	C1	A	-0.969231	-0.230769	-1	-1	-0.723077	-0.907692	-1	1	-0.723077	0.846154	-0.815385	-1	-0.815385	-0.969231
Sutterella_9	C1	A	-1	-1	-1	1	-1	0.333333	-1	-1	1	1	-1	-1	-1	-1
Trabulsiella_5	C1	A	-1	-1	0	-1	-1	-1	-1	1	-1	0	-1	-1	-1	-1
uniformis_10	C1	A	-0.714286	-1	-0.714286	-1	0.428571	-0.142857	0.142857	-1	-1	1	-1	-1	-1	-0.714286
uniformis_19	C1	A	-0.988439	-1	-1	-1	-0.0751445	1	-1	-1	-0.410405	-1	-1	-1	-1	-1
uniformis_20	C1	A	-0.93254	-1	-0.992063	-1	-0.424603	1	-0.984127	-0.97619	-0.0238095	-0.984127	-1	-0.996032	-1	-0.996032
uniformis_9	C1	A	-1	-1	-1	-1	1	0.272727	-1	-1	-0.818182	-1	-1	-1	-1	-1
AASDHPPT	C1	A	0.323531	-0.593984	0.376524	-0.436078	-0.0159447	-0.417596	0.38534	-0.197349	0.73433	1	0.217051	0.0291085	-1	-0.170016
ACER2	C1	A	0.524329	-0.30616	-0.108026	0.149582	-0.0454772	-0.460904	0.246257	-1	-0.233837	1	-0.0990762	-0.672589	-0.197794	-0.506693
ACN9	C1	A	0.348999	-0.00449906	-0.0342437	-0.113781	-1	-0.526495	-0.404809	1	0.848735	0.801227	-0.103822	-0.475702	-0.475702	0.0350911
ACP6	C1	A	0.58114	-1	-0.304874	-0.177706	0.165367	0.0744114	-0.596699	0.402325	0.780558	1	-0.223862	-0.773701	-0.200772	-0.258544
ACTR3C	C1	A	0.299864	0.554304	0.441557	1	-0.101444	-0.671987	0.610477	0.764268	0.7782	-0.820521	-0.436253	0.0570248	-1	0.0139111
ADAMTSL5	C1	A	0.530733	0.0686221	1	-0.262007	0.258497	0.0925019	-1	-0.401488	-0.0514096	-0.542415	-0.542415	-0.148203	-0.0353441	-0.735434
ADSS	C1	A	0.343846	0.0392502	0.271615	0.314975	-0.136263	1	0.559457	-0.106936	0.773465	0.816077	0.141141	0.745023	-1	0.444666
AEN	C1	A	-0.327914	-0.646373	0.309153	0.0481779	0.879644	0.147651	-0.226174	0.19267	0.948525	0.706182	1	-0.355769	-1	-0.226174
AFF2	C1	A	-0.647704	-0.0841188	0.172008	-0.324847	-0.484623	-0.778612	1	-0.90141	-0.850011	0.248143	-0.291367	-0.763395	-1	-0.743153
AFG3L1P	C1	A	0.16284	0.33546	1	-0.110126	0.538388	0.227761	0.410481	0.580829	0.249351	0.654869	0.463883	-0.364841	-1	-0.0552114
AGSK1	C1	A	-0.0134536	0.51679	0.11799	0.365379	0.334805	1	-0.18979	0.807711	0.268223	0.365379	-0.457808	-1	0.441386	0.421177
AICDA	C1	A	-0.708709	-0.943905	0.498078	-0.338218	-0.832921	-1	1	-1	-1	0.51913	-0.34762	-1	-1	-0.938825
AIMP2	C1	A	0.091902	0.0383261	0.331708	-0.271781	-0.888835	0.278599	-1	1	0.870238	0.132015	-0.394087	-0.448621	-0.681605	0.10528
AJUBA	C1	A	-0.114252	-0.361935	-0.684593	0.135801	0.113942	0.121233	-0.407512	0.135801	0.711714	1	-0.18878	-0.0549551	-1	0.193903
AK8	C1	A	-0.363934	-0.340094	-0.90005	-0.69431	-0.908349	-0.308376	0.593411	-0.800879	-0.661698	1	-0.143142	-0.958259	-1	-0.62105
AKR1C2	C1	A	0.214831	-0.234857	1	0.610575	-0.208436	-0.140078	0.730981	0.518049	0.882934	0.557116	-0.779109	-0.394925	-1	0.571725
AKR1C3	C1	A	0.157717	0.269894	1	0.456742	-0.119768	-0.0440822	0.435695	0.312686	0.401922	-0.0662796	-0.0352178	-0.601215	-1	0.351034
ALG8	C1	A	0.114869	-0.0470428	-0.527779	0.0687911	-0.471804	-0.463825	-0.344659	0.448414	1	0.671549	0.130196	-0.400149	-1	-0.101414
ALKBH8	C1	A	-0.393369	-0.856549	-0.000391731	-0.714271	0.106139	-0.58319	0.516427	0.317262	0.591703	1	0.106139	-0.473042	-1	-0.0587754
AMMECR1	C1	A	0.484165	0.120344	-0.307622	-0.606581	0.0323277	0.266433	-0.307622	0.339197	1	-0.203727	0.0176318	-1	-0.174112	-0.0707044
AMPH	C1	A	-0.448767	-0.448767	-0.439099	1	0.679518	0.480368	-0.979973	-0.910081	0.379829	0.102282	-0.623828	-0.526329	-1	0.0368028
ANAPC1	C1	A	-0.613246	-0.603918	0.189432	-0.772585	-1	-0.838614	0.135843	0.498848	1	0.56882	-0.381495	-0.594594	-0.585276	-0.66932
ANGEL1	C1	A	-0.658639	0.5106	-0.357973	-0.866853	0.710811	0.272502	-0.208602	0.217326	1	0.455797	0.106712	-0.658639	-1	-0.602067
ANKS3	C1	A	0.1385	0.436949	0.322951	0.376271	0.787951	0.579959	0.361059	0.773202	0.609872	1	0.459632	-1	0.223357	0.223357
ANXA13	C1	A	-0.0852008	0.151676	1	-0.590422	-0.175847	0.137774	-0.186809	0.255006	0.175934	0.440282	-0.0996195	-1	0.182848	0.158616
ANXA2P1	C1	A	0.846095	0.0176651	-0.665688	0.0176651	0.291236	-0.079586	-0.585373	0.338472	0.086648	1	-1	-0.0239169	0.532199	-0.326239
AP1M1	C1	A	-1	-0.671362	0.647133	-0.144978	0.149193	-0.0976748	-0.478652	-0.816885	-0.275528	1	-0.370909	-0.586867	-0.538713	-0.610979
AP1S3	C1	A	-0.583506	-0.888217	1	-0.418938	-0.832522	0.0680137	0.148208	0.0813982	0.532028	0.400378	0.347512	-0.930074	-1	-0.583506
AP4E1	C1	A	-0.484222	-0.512464	0.197739	-0.381076	-1	-0.980611	-0.325081	-0.503045	1	0.188706	-0.69244	-0.0478794	-0.90328	-0.932237
AQR	C1	A	-0.363015	-0.126226	0.548225	-0.482389	-1	-0.789259	0.308259	0.0124851	1	0.392028	-0.158363	-0.47151	-0.911016	-0.37384
ARHGAP33	C1	A	-0.93028	1	0.132584	-0.243178	0.404008	0.404008	0.172829	0.569072	0.22898	-0.243178	-0.460093	-1	0.984835	-0.569818
ARHGDIA	C1	A	-0.349951	-0.92279	0.267817	0.415687	-0.0675731	0.9457	-0.180206	-0.88426	1	0.323354	-0.463649	-1	-0.0301222	-0.463649
ARHGEF28	C1	A	-0.547765	-0.308219	-0.720553	-0.105042	0.30654	0.753409	0.774967	0.569272	0.151751	1	-0.467613	-1	-0.0825876	0.55839
ASAH2B	C1	A	-0.64796	-0.603946	1	-0.915777	-0.961048	-0.331214	-0.398771	-0.374158	-0.288437	0.136375	-0.622788	-1	-0.851422	-0.666877
ATAT1	C1	A	0.674132	1	-0.250168	-0.219365	-0.111825	-0.342785	-0.250168	0.46473	0.644315	0.689028	-0.0352675	-1	0.718797	-0.250168
ATG4A	C1	A	-0.106277	-0.787605	1	-0.192873	-0.541464	-0.297079	0.561766	-1	0.629553	-0.717099	-0.769965	-0.331884	-0.541464	-0.576519
ATP5J	C1	A	-0.295228	-0.462786	0.449159	0.560468	-0.141715	-0.0272987	-0.841366	0.249837	1	0.622056	0.136897	-0.346645	-1	0.249837
ATP5L2	C1	A	-0.400291	0.864354	0.375824	0.543387	1	-0.17613	0.450509	-0.0507808	-0.687396	0.487724	0.0258807	-1	0.552646	-0.214894
ATP6V1E2	C1	A	-0.383779	0.332562	-0.262678	-0.437827	0.591788	-0.168968	0.201739	0.201739	0.796887	1	0.501423	0.0964891	-1	-0.559947
AURKB	C1	A	-0.158933	1	-0.0638882	-0.331421	-0.111341	-0.51549	0.190003	0.893103	0.722404	-0.120849	-0.235369	-0.525236	0.928813	-1
AZIN1	C1	A	-0.0218501	-1	1	-0.621525	-0.59945	-0.643621	-0.0110867	-0.676804	0.256416	0.383748	-0.368896	-0.140573	-0.96636	-0.610485
BBS1	C1	A	-0.147714	0.396126	-0.42067	0.111371	0.483612	0.551372	-0.410488	0.376628	0.561032	1	0.0816616	-1	0.160781	0.512683
BBS2	C1	A	0.372345	-0.132344	0.814575	-0.242731	-0.646744	-0.146118	0.277591	-0.228907	0.587673	0.986798	-0.478825	-0.660785	-1	1
BCO2	C1	A	1	-0.0575461	-0.0266814	0.379518	0.126797	0.6877	-0.202336	0.177646	-0.772808	-0.202336	-0.623037	-1	-0.0061364	0.608709
BLM	C1	A	-0.14718	-0.294731	0.14366	-0.338404	-0.207762	-1	0.118222	0.261807	1	0.676365	-0.408545	-0.505525	-0.461366	-0.674517
BPGM	C1	A	0.217786	-1	-0.155152	1	-0.0381561	0.258672	-0.780034	-0.537347	-0.451591	0.421137	-0.710304	-0.256147	-0.571783	-0.36631
BRMS1L	C1	A	-0.644064	-0.78346	-0.0347106	-0.211231	-0.473939	-0.0968185	-0.169544	0.0888793	0.45474	1	-0.242558	-0.751197	-1	0.00657847
C10orf35	C1	A	0.524325	-0.231539	-0.847676	-0.87294	-0.515439	-0.336265	-0.320098	0.00696359	-0.191483	1	-0.0879127	-1	-0.449998	-0.797296
C10orf95	C1	A	-0.0349722	-0.0349722	-0.38856	-0.2643	-0.891133	-0.0701325	-1	1	-0.317487	0.642055	-0.909248	-0.746626	-0.317487	-0.246593
C11orf74	C1	A	-0.24233	0.350742	-0.0527737	-0.834651	-0.670376	-0.19846	-1	-0.0527737	-0.462829	1	0.135373	0.250465	-0.125512	0.322132
C11orf9	C1	A	-0.0087577	-0.913969	0.712519	-0.491512	0.635882	1	-0.956919	0.238423	-0.625326	-0.24398	0.340805	-1	-0.785898	-0.391977
C11orf92	C1	A	0.421512	0.727582	-0.012991	0.428396	0.366297	0.887773	0.276045	0.967098	-0.815969	1	-0.48553	-1	0.262101	0.74772
C11orf93	C1	A	-0.300961	0.3003	-0.231038	0.401042	-0.161432	0.666489	0.258127	0.608815	-0.239761	1	-0.126748	-1	0.0283656	0.517742
C12orf66	C1	A	0.832533	-0.206546	0.064096	-0.175108	-1	0.563296	-0.406941	0.422081	0.462542	1	-0.0603075	-0.280115	-0.92342	0.218395
C16orf3	C1	A	0.424313	0.175962	-0.744999	0.372872	-0.235511	0.331606	-0.778044	0.00835569	-0.679101	1	-1	-0.139668	-0.224835	-0.88866
C16orf59	C1	A	-0.054933	0.353619	-0.609118	-0.0347646	-0.054933	-0.105463	-0.453281	0.876568	0.636543	-0.453281	-0.840405	-1	1	-0.650927
C16orf62	C1	A	0.268747	-0.0603669	0.656264	0.737395	-1	0.0427571	0.696849	-0.122362	0.717127	1	-0.019087	-0.122362	-0.936703	0.391505
C17orf59	C1	A	-0.171165	0.256978	0.439029	0.0129047	0.033303	0.418843	-0.356113	-0.397332	-0.624828	1	-0.583366	0.0944334	-1	0.175791
C17orf70	C1	A	0.128166	0.0699771	0.546241	-0.23764	-0.23764	0.0116593	-0.149383	0.488968	0.985938	1	0.258624	-0.894048	-1	0.402825
C18orf21	C1	A	0.422949	-0.479797	0.44233	-0.380594	-0.8793	-1	0.364743	-0.143592	0.827831	1	-0.242157	-0.163284	-0.799052	-0.859221
C19orf44	C1	A	0.0161744	0.286491	0.0569366	0.433745	0.672578	0.75161	0.246157	0.473733	1	0.659378	0.460412	-1	0.273054	0.58001
C19orf53	C1	A	-0.176325	-0.631693	-0.59506	-0.194435	-0.412428	-0.140133	-1	0.148158	0.50544	1	0.0583041	-0.723432	-0.981499	-0.212552
C19orf57	C1	A	-1	0.017335	-0.498543	-0.673366	-0.781679	-0.113735	0.199465	0.937572	0.482508	0.315718	0.405693	-0.140047	1	0.52081
C1orf109	C1	A	-0.105682	-0.0813329	-0.276859	-0.823343	0.0883916	-0.42461	-0.313707	0.220868	0.941896	1	-0.0935044	-0.710495	0.124598	-1
C1orf27	C1	A	1	0.253762	0.741679	-0.170526	-0.402747	-0.402747	0.498661	0.358951	0.00695246	0.0246457	-0.0461867	0.112964	-1	-0.241797
C1orf53	C1	A	0.00191502	0.115861	0.388006	0.837815	-0.520876	0.434474	-0.520876	0.873995	0.964097	1	-0.286464	0.134776	-1	0.0779672
C20orf196	C1	A	0.385974	0.0600966	1	0.173095	-0.0535718	-0.213848	0.750186	-0.0194005	0.218109	0.978406	0.463812	-1	-0.585305	0.263017
C22orf29	C1	A	-1	-0.234666	1	-0.482221	0.329358	0.419733	-0.606845	0.299166	0.178063	0.911527	-0.952522	0.0259269	-0.936714	-0.779137
C2orf69	C1	A	0.140141	0.00199379	0.277629	-0.667359	-0.746211	-0.416474	0.353728	-0.0596187	1	0.550648	-0.872826	0.0173763	-1	0.338524
C5orf28	C1	A	-0.447482	-0.157215	-0.0981176	-0.0896932	-0.199565	0.111141	0.127762	0.144364	1	0.960675	0.0361303	0.194067	-1	-0.438868
C5orf34	C1	A	-0.654141	0.773834	0.745339	0.00613265	0.379972	0.476927	0.135003	1	0.428523	0.40912	-0.214331	-0.947118	0.630852	-1
C9orf41	C1	A	1	-0.0273881	0.538299	-0.356556	-0.760247	-0.246345	-0.287616	0.31089	0.882099	0.067798	-0.648223	0.135564	-1	0.230125
CA8	C1	A	0.170677	-0.176311	-0.624124	-0.820268	-0.230423	1	0.0647752	0.0381809	0.849574	0.773784	0.406223	-1	-0.792088	-0.67059
CACHD1	C1	A	0.548942	-0.568739	0.447401	0.268537	0.101098	0.383693	-0.891367	-0.277213	1	0.900584	-0.237765	-0.595439	-1	0.95035
CACNA1I	C1	A	0.233299	0.485291	0.474409	-0.0783538	0.712305	0.178045	-0.625612	-0.776761	-1	1	-0.741767	-1	0.24433	0.14481
CAMKMT	C1	A	0.262222	-0.014761	1	-0.592666	-1	0.52333	0.890932	0.695659	1	0.744644	-0.398302	0.399388	-0.411205	0.299717
CAMLG	C1	A	-0.214647	-0.203786	0.938281	0.353608	-0.0846754	-0.247262	0.353608	-0.0846754	0.364188	1	0.226244	-0.443988	-1	0.343023
CBFA2T3	C1	A	0.149641	-0.126481	1	-0.133291	0.196191	0.0156957	0.439452	-0.527613	0.0962319	0.962555	0.295371	-1	-0.0247643	0.0962319
CBWD1	C1	A	0.19892	0.51303	0.0436236	-0.0222189	-0.465422	0.215179	0.608448	0.552857	1	0.296229	-0.825592	0.0764433	-1	0.125547
CBWD6	C1	A	0.245161	0.757902	0.514477	0.269712	1	0.757902	0.392263	0.975849	0.854899	0.245161	0.146822	-1	-0.622775	0.392263
CCBL1	C1	A	0.0369686	0.00934099	0.791125	-0.269689	-0.185449	0.192598	-0.382729	-0.373278	0.210805	1	0.310559	-1	0.0553596	-0.439561
CCBL2	C1	A	0.233277	0.0288338	-0.148344	0.126489	-0.488036	-0.247564	-0.197883	-0.287412	0.0581881	1	-0.079226	-0.427605	-1	0.21391
CCDC17	C1	A	0.414332	-0.095166	0.232836	-0.267747	-0.0555377	-0.509041	0.115337	-0.944886	0.37557	1	-1	-0.482095	0.180694	-0.161378
CCDC86	C1	A	0.19777	0.116508	-0.0474081	-0.289221	0.153502	-0.175364	-0.558451	0.725708	1	0.190401	0.525498	-0.0924391	-1	-0.691064
CCNB1IP1	C1	A	0.313663	-0.407872	0.219648	-0.39707	-0.581497	-0.171573	-0.182254	0.303239	0.282374	1	-0.472805	-0.877951	-1	0.114665
CCNE1	C1	A	-0.0864985	-0.470792	-0.511732	-0.49125	-0.399372	-0.593898	-0.389193	-0.166713	1	-0.307968	-1	-0.28772	-0.0465268	-0.968429
CCNG1	C1	A	-0.0239542	-0.606079	1	-0.59195	-1	-0.676927	0.218697	-0.0852426	0.138254	0.516531	-0.437412	-0.542604	-0.556686	-0.249928
CCT3	C1	A	-0.369993	-0.314543	0.0482329	-0.159964	-0.358893	-0.436704	-0.0720808	0.448531	1	0.523513	-0.0501605	-0.204028	-1	-0.436704
CCT4	C1	A	-0.246735	-0.173829	-0.02864	-0.149574	-0.676216	-0.912423	-0.016578	0.127723	0.825578	1	0.115729	-0.356485	-1	-0.161699
CD200	C1	A	-0.907707	-0.115943	0.233124	-0.596966	0.333394	0.125961	0.155832	-0.158822	0.268617	1	0.640321	-0.501614	-1	-0.344488
CDC45	C1	A	0.0592758	0.360813	-0.0173581	0.229861	0.17958	-0.0301802	0.160668	0.744967	1	0.166975	0.12275	-0.329096	0.465742	-1
CDCA2	C1	A	-0.279314	0.175652	-0.00449868	-0.364413	-0.758135	-0.615069	0.586886	0.572412	1	0.212883	-0.418848	-0.403273	0.138318	-1
CDKN3	C1	A	0.197255	0.28771	0.0465852	-0.084268	-0.233413	-0.47531	0.132941	0.840164	1	-0.100738	0.0682395	0.0790503	0.234594	-1
CDR2L	C1	A	-0.827408	-0.11533	1	-0.0285719	0.611079	0.0377133	-1	-0.899	-0.407153	-0.002011	-0.256904	-0.742094	-0.629337	-0.386546
CDRT15P1	C1	A	0.366889	0.292911	-0.158296	-0.253922	0.928901	-0.50526	-0.583397	0.495533	-0.810191	1	-1	-0.89982	0.422149	-1
CEBPZ	C1	A	-0.563415	-0.484846	-0.681732	-0.694912	-0.315453	-0.721295	-0.615931	0.652574	0.864085	1	-0.458711	-0.511008	-1	-0.147198
CEMP1	C1	A	-0.286251	0.211838	0.474078	-0.286251	-0.00530908	0.271741	-0.62117	0.151756	0.163787	0.80294	-0.633682	-1	-0.372545	1
CENPA	C1	A	-0.0509554	0.914308	-0.394077	0.276085	-0.0740729	-0.401979	0.521763	0.892799	1	0.261049	0.0104969	0.0792955	0.395764	-1
CENPH	C1	A	-0.670831	0.428371	0.260015	-0.245088	-1	-0.50341	0.614572	0.702062	1	0.96185	-0.420317	-0.861181	-0.286156	-0.59738
CENPN	C1	A	0.286223	0.322086	0.134573	0.134573	-0.0776273	-0.338153	-0.136744	0.492943	1	0.336405	-0.136744	0.507086	0.214216	-1
CEP63	C1	A	0.394346	0.75974	0.66559	0.946836	-0.39761	-0.52531	-0.0189098	0.611609	0.70599	1	-0.0467387	-0.0050085	-1	0.557495
CEP76	C1	A	0.157988	-0.0831754	1	0.138815	0.167566	-0.446223	-0.515751	0.138815	0.954255	0.51839	-0.131804	-1	-0.386843	0.138815
CETN3	C1	A	0.0482471	-0.463196	-0.700404	0.0627124	-0.626043	-0.301366	0.49296	-0.038715	0.23567	1	-0.184304	-0.507507	-1	0.178145
CFI	C1	A	0.719478	-0.0974103	1	0.218414	0.132872	0.18742	-0.376668	-0.194795	0.125048	0.156298	0.628487	0.24543	-1	-0.597419
CHD4	C1	A	-1	-0.163986	0.153232	-0.4107	-0.961978	-0.672331	-0.0659616	-0.460329	0.250053	1	-0.188551	-0.72247	-0.898732	-0.497614
CHD7	C1	A	-0.918598	0.306992	-0.022162	-0.450918	-0.275475	1	0.415885	0.322573	0.709412	0.338146	0.0565471	-1	0.135043	-0.323218
CKAP2L	C1	A	0.571722	0.280141	0.0550236	0.12809	-0.0480001	0.236888	0.316069	0.627824	1	0.193484	-0.0332298	0.337577	0.30171	-1
CKAP5	C1	A	-0.405998	-0.440525	-0.0748342	-0.440525	-1	-0.695293	-0.142968	0.240526	1	0.285233	-0.142968	-0.452046	-0.706939	-0.648765
CKS2	C1	A	1	0.583233	-0.223476	-0.129988	-0.67273	-0.308927	0.113975	0.880854	0.968312	0.238762	0.147344	0.0134615	-0.0286003	-1
CLN6	C1	A	-0.892617	-0.437091	-0.489549	-0.679502	-1	-0.228572	-0.521088	0.354481	1	-0.218201	-0.65831	-0.690106	-0.605425	-0.785787
CLNS1A	C1	A	-0.264752	-0.531069	-0.132829	-0.274934	-0.842543	-0.947385	-0.346342	0.0384657	0.661544	1	-0.634389	0.0284275	-1	-0.510465
CNTROB	C1	A	-0.199919	1	0.473657	0.0856637	0.668637	0.54483	0.158554	0.896088	0.509283	0.54483	0.149461	-1	0.756496	0.756496
COMMD10	C1	A	0.0601427	0.581758	-0.0648719	0.234631	-0.770893	-0.0398435	-0.0398435	0.234631	0.532318	1	0.458065	-1	-0.694761	-1
COMMD3	C1	A	0.433897	-0.139066	-0.16213	1	0.136822	-0.649081	-0.602488	0.319858	0.683817	0.0909526	0.068001	-0.555941	-1	-0.023917
CPNE5	C1	A	-0.356954	-0.738784	-1	-0.475023	1	-0.0857357	-0.208989	-0.706514	-0.20125	-0.208989	-0.349122	-1	-0.278858	-0.819827
CPOX	C1	A	-0.0382308	-0.866767	0.11871	-0.297074	-0.925899	-0.471057	-0.325991	-0.369428	1	0.723402	-0.0239248	-1	-0.471057	-0.763604
CRYBB2P1	C1	A	-0.365906	0.490959	0.390307	0.516053	0.516053	0.365076	0.289214	-0.405029	0.490959	1	-1	0.136737	0.251189	-0.326849
CRYGS	C1	A	0.461268	0.461268	-0.0911528	-0.00232327	0.793433	0.0735285	-1	0.0735285	0.38676	1	-0.51488	-0.398496	0.793433	-0.385603
CRYZ	C1	A	-0.625976	-0.432427	1	-0.234809	-1	-0.418706	-0.535773	-0.261898	-0.120277	0.263424	-0.494341	-0.542691	-0.914416	-0.398151
CSE1L	C1	A	-1	0.0109713	-0.696019	-0.254159	-0.677764	-0.714293	-0.129933	0.589007	1	0.461241	0.0285049	-0.442166	-0.861173	-0.824337
CTNNAL1	C1	A	-0.385498	-1	-0.407924	-0.486616	0.167165	-0.610901	0.00295992	-0.363096	1	0.566544	-0.419147	-0.0962125	-0.656287	-0.95383
CTPS1	C1	A	-0.0906415	0.900923	1	0.202794	0.957621	0.336262	0.262264	0.936385	0.772541	0.387838	0.453884	-0.11346	0.736679	-1
CUEDC1	C1	A	-0.168543	-0.485504	-0.6994	-0.0639041	0.383818	0.632383	-0.238582	-0.568437	-0.379338	1	-0.819143	-0.344064	-1	-0.0987279
CUEDC2	C1	A	0.705832	0.110299	-0.495098	-0.560561	0.195971	1	-1	-0.538727	0.388003	0.174572	-0.256067	-0.669926	-0.429753	-0.77962
CWF19L1	C1	A	0.229432	0.0593148	0.450169	-0.404501	0.320559	-1	-0.164898	0.164139	0.758534	1	-0.39113	0.203335	-0.471465	-0.351058
CXCL5	C1	A	-0.515996	0.315526	-0.13079	0.751741	0.337645	0.128357	0.0481874	-0.28227	1	-0.853785	-0.00578797	0.263635	-0.950912	-1
CYB5R2	C1	A	-0.452583	-0.551966	-0.21179	-0.81953	-0.585209	-0.179187	0.186495	0.0903722	1	0.260925	-0.518781	-0.21179	-1	-0.79709
CYP4F3	C1	A	-0.3131	0.420747	1	0.0597437	-0.718886	0.383929	0.500113	0.432994	-0.0355154	-0.267447	-1	-0.604335	0.297554	0.0534179
DAAM1	C1	A	-0.622571	-0.162563	0.508317	0.172231	-0.187328	-0.113144	0.658145	-0.00657337	0.0993166	1	0.0586697	-1	-0.129601	0.220662
DACT1	C1	A	-0.289205	-0.0623127	-0.449624	-0.301951	0.335644	0.455197	-0.143697	-0.573159	0.104779	1	0.226902	-0.837949	-1	-0.0810392
DCAF13	C1	A	-0.211098	-0.746705	0.223737	-0.397796	-0.646346	-0.338636	0.0606599	0.252367	1	0.657956	-0.240452	0.127983	-1	-0.666374
DCAF17	C1	A	0.126973	0.0320953	0.542907	-0.031426	-0.591205	0.0215235	0.43979	0.408744	0.573731	1	-0.0632681	-1	-0.678837	0.377645
DCAF4	C1	A	-0.766553	0.211492	0.459809	-0.145742	-0.279377	0.000423114	-1	0.692771	0.263977	1	-0.766553	-0.575949	0.290178	-0.562391
DDX20	C1	A	-0.636444	-0.0986784	0.090501	-0.760319	-0.853752	-0.905856	0.090501	-0.168848	0.608582	1	-0.168848	-0.279634	-0.626157	-1
DDX3Y	C1	A	0.581117	0.574029	0.916253	0.630526	0.769735	0.50632	0.810944	0.549163	0.77662	1	-1	0.786936	-1	-1
DDX41	C1	A	-1	0.723689	-0.0476519	-0.475685	-0.529561	0.111516	-0.332423	0.445171	1	0.3927	-0.225361	-0.619538	-0.243182	-0.278851
DDX54	C1	A	-0.303729	0.100551	-0.0521285	-0.458575	-0.416261	-0.571716	-0.289693	0.811543	1	0.676171	-0.275664	-1	0.54016	-0.685303
DENND4A	C1	A	-0.301434	-0.293306	0.280997	-0.464915	-0.374787	-0.317705	0.56033	-0.244623	0.4523	1	0.028385	-0.0194434	-1	-0.0594138
DEPDC1B	C1	A	-0.147777	0.233692	0.732717	-0.15414	-0.883912	-0.938392	0.0851522	0.488989	1	0.116261	-0.147777	-0.53611	-0.205176	-1
DFFB	C1	A	0.0350142	0.580277	0.614616	-0.165666	-0.070995	-0.0473922	-0.476262	1	0.614616	0.093683	0.326769	-1	0.117106	0.081962
DHRS13	C1	A	0.0325314	0.465339	-0.399775	0.287117	-0.160749	0.51743	-0.498461	1	0.867786	0.796197	0.837139	-1	-0.586629	0.308174
DHX37	C1	A	-0.509048	0.579286	-0.281887	-0.845637	-0.0865154	-0.0416254	-1	1	0.681426	0.826689	-0.0565806	-0.6157	-0.478652	-0.161495
DMTF1	C1	A	0.0132841	-0.4337	-0.340139	-0.678051	0.234801	-0.810285	1	-0.508716	0.289977	0.161107	-0.829213	-0.753556	0.179544	-1
DNAAF2	C1	A	-0.0604566	-0.403571	1	-0.35242	-1	-0.895173	-0.31413	0.0904358	0.290121	0.733269	-0.403571	-0.673966	-1	-0.174269
DNAJC9	C1	A	-0.454677	-0.0562523	-0.261595	-0.5101	-0.985878	-0.81699	-0.704987	0.443634	0.215113	1	-0.593449	-1	-0.385559	-0.873168
DNMT1	C1	A	-0.893393	-0.217983	-0.137794	-0.893393	-0.333026	-0.763763	0.704258	0.0103895	1	0.978223	-0.0578843	-0.611502	-0.103513	-1
DOM3Z	C1	A	0.198526	0.241335	0.651539	0.426027	0.524931	0.833326	0.284074	0.693604	1	0.440179	0.791489	-1	0.468461	0.355148
DONSON	C1	A	-0.0666533	0.124773	0.408748	-0.430246	-0.0666533	0.314506	-0.16301	0.537658	1	-0.271932	0.0173058	-0.937332	0.793178	-1
DPH5	C1	A	-0.736477	-0.452678	-0.300523	-1	-0.487946	-0.77222	-0.843887	0.489309	0.567819	1	-0.312189	-0.98795	-0.98795	-0.417469
DPY19L3	C1	A	-0.484996	0.167878	0.987003	0.34184	0.154447	0.987003	0.19472	0.0602283	0.882787	1	0.34184	0.368497	-1	0.408431
DPY19L4	C1	A	0.178427	0.470185	0.755148	0.864576	0.505294	0.533309	0.993264	0.76888	0.803143	0.651662	0.192822	0.73452	-1	1
DTL	C1	A	0.54155	0.0872537	0.108924	0.0437999	0.0510528	-0.53537	0.252434	0.373128	1	0.796811	0.101705	-0.242413	0.789981	-1
DVL2	C1	A	0.251856	0.560837	0.00334948	-0.783934	0.0793106	0.133392	-0.248296	0.187327	-0.0838193	1	-0.226287	-1	0.133392	0.0467913
E2F1	C1	A	-0.0955385	0.240556	0.028274	-0.592409	-0.447594	-0.49855	0.473938	0.569486	1	0.640761	0.011823	-0.912372	0.39386	-1
EEF1A1	C1	A	-0.017362	-0.188882	0.282785	-0.0777787	-0.249669	-0.494146	-0.0979465	0.113096	-0.0878608	1	0.163111	-0.239529	-1	-0.0979465
EEF1E1	C1	A	-0.547982	0.236291	-0.694009	-0.0351567	-0.289893	-0.547982	-0.989369	0.903735	1	0.226304	0.00529563	-0.403033	-0.413351	-1
EEPD1	C1	A	-0.218048	-0.291622	1	0.582688	-0.23904	-0.492801	-0.407829	0.0836979	0.782575	0.360304	0.0113091	-0.642442	-1	0.441479
EFCAB13	C1	A	0.163957	-0.0505924	0.303411	0.045578	0.38349	-1	0.303411	-0.301162	-0.402266	1	0.144366	-0.189143	-0.894478	-0.944746
EIF2S2	C1	A	0.336004	-0.29027	0.0179659	-0.263331	-0.425358	-0.411819	0.0712253	0.137656	1	0.806346	0.190687	0.49367	-1	-0.588334
EIF3L	C1	A	-0.0709338	-0.318568	0.192557	-0.242064	-0.491715	-0.734564	-0.222982	0.285874	0.00468372	1	0.0800328	-0.715034	-1	0.164482
EIF5	C1	A	-0.245099	-0.869704	0.159563	-0.266497	-0.653361	-0.352185	0.180763	0.350008	1	0.328886	-0.956527	0.0746673	-1	-0.739776
ELP3	C1	A	-0.70339	-0.0615733	0.168257	0.339414	0.110974	0.32519	0.282476	0.636474	0.153947	1	0.636474	-0.468316	-1	0.125305
EMC1	C1	A	-0.325617	-0.197554	0.181428	0.0559569	-1	-0.089877	-0.25655	0.0559569	1	0.267798	-0.286119	-0.424731	-0.887588	-0.246704
EMG1	C1	A	-0.510105	0.135818	-0.26813	-0.0280961	-0.464585	-0.540489	-0.555693	0.563703	1	0.534389	0.120954	-1	-0.938323	-0.769363
EPOR	C1	A	-0.181099	-0.16088	-0.957555	-0.405134	0.981143	0.385726	-0.684268	0.129563	-0.487355	1	-0.333523	-1	0.248281	-0.569982
ERCC4	C1	A	-0.846466	-0.354681	-0.504844	-0.180763	0.332976	0.308779	0.175226	-0.719327	0.728461	1	-0.24272	-1	-0.479746	0.0163495
ESCO2	C1	A	-0.359666	0.159059	1	-0.630421	-1	-0.426852	-0.0795859	0.216289	0.575587	-0.516952	-0.630421	-0.898912	0.29459	-0.55467
EXO1	C1	A	-0.548314	-0.403924	-0.253767	-0.0392812	-0.586598	-0.578931	0.0265208	0.200271	1	0.350291	0.364482	-0.396372	-0.525401	-1
EXOSC7	C1	A	-0.113072	0.476238	-0.447578	0.285756	0.272099	-0.210216	0.0388906	1	0.853282	0.624981	0.394765	-1	-0.377552	-0.715318
EYA3	C1	A	0.65266	1	0.343795	-0.638866	0.42638	-0.00900346	0.343795	0.0950669	0.734644	0.136623	0.755116	-1	0.775577	-0.723561
FAHD1	C1	A	-0.452983	0.203145	0.705187	-0.324536	-0.665111	0.259605	-0.012989	0.63903	-0.093258	1	0.225749	-0.312903	-1	0.214451
FAM108B1	C1	A	0.0202157	-0.670012	-0.513132	-0.226835	1	-0.038318	0.321744	-0.167724	-0.345606	0.171572	-0.417224	-1	0.125128	-0.274256
FAM118A	C1	A	0.573744	-0.310214	-1	0.465214	0.0677128	1	-0.433238	0.179216	0.348556	0.788422	-0.371597	-0.294908	0.385112	-0.745396
FAM120C	C1	A	0.300838	-0.496289	0.537622	-0.36187	0.0947854	-0.158128	0.103429	-0.595654	-0.122983	1	0.163792	-0.487289	-1	0.241038
FAM173A	C1	A	-0.272396	1	-0.164561	0.0857574	-0.0570603	0.77369	-0.597929	0.826047	0.351965	-0.12869	0.156946	-1	-0.074954	-0.652483
FAM176A	C1	A	0.569105	0.236541	-0.0531217	1	0.68651	-0.175103	-0.91083	-1	0.212567	0.200569	0.907641	-0.72112	-0.834723	-0.72112
FAM178A	C1	A	-0.134864	-0.573026	-0.319517	-0.235453	-0.269053	-0.726089	0.642459	-0.726089	0.445761	1	-0.269053	-0.269053	-1	-0.862755
FAM188A	C1	A	0.790422	-0.418157	-0.200683	0.214675	0.214675	-0.48056	-3.44403e-05	-0.48056	-0.49618	1	-0.216169	-0.0924878	-1	0.153474
FAM221A	C1	A	-0.524946	0.336526	-0.015071	0.144479	-0.478054	-0.129818	0.280233	0.814235	0.82521	1	0.803254	-0.442957	-1	0.167169
FAM25B	C1	A	-0.400288	-0.929347	0.549042	1	0.231254	0.561315	-0.240554	-0.0506453	-0.122287	-0.964616	-0.671884	-0.761645	-0.460804	-1
FAM27A	C1	A	1	0.916965	0.520941	0.25263	0.905076	0.581436	-1	0.178844	0.203469	0.448111	-0.370489	-0.986959	-0.408482	-0.319939
FAM72A	C1	A	-0.32446	-0.145655	0.0893097	-0.419024	-0.427652	-0.741797	0.54791	0.304071	1	-0.086549	-0.0109147	-0.419024	-0.419024	-1
FAM83D	C1	A	-0.20665	0.594325	-0.320706	-0.133416	-0.476746	-0.3477	-0.422243	0.872389	1	0.148687	0.1422	-0.773976	0.367187	-1
FASTKD3	C1	A	0.308668	-0.280092	1	0.465491	-0.846502	0.114132	0.19945	0.114132	0.162925	-0.0944335	-0.454776	0.465491	-1	-0.0205996
FBL	C1	A	-0.856156	0.105888	-0.370651	-0.535408	-0.57085	-1	-0.476445	1	0.483152	0.832598	-0.171992	-0.808385	-0.808385	-0.464669
FBXO22	C1	A	-0.302462	-0.247977	-0.37524	-0.0850247	0.238636	-0.778229	-0.870464	0.310158	1	-0.576159	0.292291	-0.686235	-1	-0.907426
FITM2	C1	A	-0.0362003	0.0349577	-0.0272886	0.237831	-0.188446	0.193941	0.149934	0.644741	0.79794	1	0.0349577	-0.0808316	-1	0.619068
FKBP14	C1	A	-0.40872	-0.783696	-0.753004	1	0.017596	-0.559809	-0.29871	-0.318663	0.35739	0.529708	-0.479072	-0.691774	-1	-0.489145
FKBP1AP1	C1	A	-0.519617	0.168416	0.284116	0.284116	0.530352	0.118675	1	0.481288	-0.198544	0.514007	0.201525	-1	0.725702	-0.299515
FLJ45445	C1	A	0.488098	0.73029	0.760401	-0.425688	0.73029	0.104943	0.151231	0.639741	0.985092	1	-1	-0.205836	0.411932	0.564033
FOXM1	C1	A	0.164475	0.662793	-0.153994	-0.252556	-0.223474	-0.258382	0.14765	0.801053	1	-0.0220577	-0.113669	-0.252556	0.506466	-1
FTSJ3	C1	A	-0.985203	0.0318967	-0.283851	-1	-0.068188	-0.588561	-0.573977	0.145848	0.499026	1	-0.0825147	-0.940856	-0.486627	-0.588561
FUT8-AS1	C1	A	-0.120407	0.168521	-0.0840661	0.0125279	0.907993	0.722722	0.34704	-0.561644	1	0.815569	0.34704	-0.388913	-1	-0.450434
GALNT14	C1	A	-1	-0.772999	1	-0.228199	-0.669831	-0.713117	0.127931	-0.894048	-0.0809247	0.0241465	-0.151703	-1	-1	-0.680632
GALNT6	C1	A	-0.908712	0.230513	1	0.230513	0.10111	0.369751	-0.391819	-0.226143	0.187472	0.176698	0.187472	-1	-0.127398	-0.48075
GAR1	C1	A	0.615033	0.738575	-0.354168	0.454714	0.543987	0.310787	0.38292	0.930722	0.98271	0.346896	0.0739806	-1	1	0.238312
GAS5-AS1	C1	A	0.619027	-0.704781	-0.526995	-0.113504	-0.0391485	-0.832653	-0.113504	0.206912	0.389676	1	-0.884009	-0.884009	-0.653839	-1
GCFC2	C1	A	0.0691761	-0.625762	0.288199	0.391586	-0.312466	-0.767956	0.401893	-0.00441469	0.163362	1	-0.237635	-0.713136	-1	-0.163107
GEMIN2	C1	A	0.121712	-0.356835	-0.232905	-0.704334	-0.830621	-1	-0.0686125	0.829419	0.934529	1	-0.481381	-0.329242	-0.858772	0.0131322
GEMIN6	C1	A	-0.0573101	-0.453729	0.516367	-0.29796	-0.809357	-0.640522	-0.739639	0.507113	0.414296	1	-0.453729	-0.434182	-1	-0.483091
GHRLOS2	C1	A	0.452032	-0.504528	-0.105947	-0.280857	-0.142614	-1	0.003558	-0.00553923	0.247273	1	-0.160978	-0.626984	-0.308648	-0.271604
GINS1	C1	A	0.305147	0.381096	-0.789859	-0.717426	-0.360226	-0.546734	-0.457642	0.722473	1	0.473421	-0.645327	-0.431014	0.598445	-1
GINS2	C1	A	0.135551	0.263107	0.0620197	-0.205411	-0.224303	-0.720192	0.196469	0.828798	1	0.287243	-0.0305631	-0.382966	0.561218	-1
GJB4	C1	A	-1	-0.903085	-0.386494	0.730876	-0.293917	1	0.676394	-0.754676	-0.361182	0.977144	0.400597	-1	-1	-0.496738
GMPS	C1	A	-0.183033	-0.676413	-0.247446	-0.488681	-0.629301	-0.723645	0.0633362	0.135708	1	0.608144	-0.302837	-0.339856	-0.302837	-1
GNL1	C1	A	-0.0245557	0.325754	0.409185	-0.0245557	0.575312	-0.20845	0.256039	-0.29373	1	0.740466	0.561505	-0.608646	-1	0.059916
GNL3	C1	A	0.468399	0.0679332	-0.802339	-0.423846	0.127237	-0.230757	-0.728624	0.885411	1	0.268984	0.245416	-1	-0.448089	-0.581858
GPN3	C1	A	0.265538	-0.41086	-0.175748	-0.703252	-0.41086	-0.60531	0.140451	0.244745	0.959899	1	0.0461171	-0.0592249	-1	-0.432372
GPR52	C1	A	0.692519	-0.102316	-0.0881509	-0.130696	0.752019	-1	-0.159145	0.0874985	-0.360218	1	-0.713045	-0.144912	0.253711	-0.411023
GPS1	C1	A	-0.309284	-0.0955575	-0.524014	-0.739757	-1	-0.459489	-0.891386	-0.0316338	1	-0.245061	-0.480988	-0.804679	-0.696527	-0.978256
GTF2I	C1	A	-0.506429	-0.085493	-0.385143	-0.375073	-1	-0.916783	-0.145021	-0.0360377	0.082098	1	-0.4053	-0.979159	-0.689919	-0.314773
GTF3A	C1	A	0.0483637	-0.524523	-0.133848	-0.415337	-0.144611	-0.899668	-0.722369	0.0483637	0.0697061	1	-0.230899	-0.535471	-0.977666	-1
GTF3C2	C1	A	0.129701	0.115674	0.269605	-0.322594	-0.422484	-0.27989	0.0594949	0.0875979	1	0.877264	0.0875979	-1	0.0594949	0.213725
HARS2	C1	A	-0.814491	-0.698932	-0.698932	-0.171124	-0.698932	-0.883968	0.821785	0.282896	1	0.395694	-1	-0.745121	-0.262477	-0.97677
HCG18	C1	A	-0.649876	-0.176763	0.425854	-0.176763	1	-0.347712	-0.462367	0.398163	-0.0776107	0.0633187	-0.592023	-1	-0.548725	0.342684
HDAC8	C1	A	-0.547223	1	0.122888	0.913111	0.804246	-0.457253	0.277716	0.760621	0.782439	0.299787	0.475942	-1	0.100723	-0.592281
HERC2P9	C1	A	0.850716	-0.405189	-0.00928283	1	0.449024	0.683986	-0.2669	-0.318685	-0.249657	0.0590498	-1	-0.596363	-0.701147	0.381559
HEXIM2	C1	A	0.253085	0.681151	0.629704	0.52645	1	-0.183454	0.616824	0.0028007	0.42271	0.732477	0.213755	-1	-0.0635384	0.331536
HIST1H1A	C1	A	-0.213444	-0.477395	-0.112333	0.667478	0.129757	-0.81565	0.834882	-0.596582	-0.830906	1	-0.544293	0.0306596	-1	-0.551749
HIST1H1B	C1	A	-0.0593868	1	-0.0180114	0.281947	-0.0524829	-0.380476	0.628825	0.961362	0.967808	0.268442	0.0712431	-0.0317904	0.562742	-1
HIST1H1E	C1	A	-0.072717	0.480823	-0.243437	-0.145752	-1	-0.637708	0.181378	0.468908	0.729843	1	-0.476848	-0.206764	-0.133566	-0.550974
HIST1H1T	C1	A	0.539924	-0.264998	-0.137672	-0.343874	0.276215	-0.562865	0.474414	-0.108436	-0.462941	1	-0.492851	-0.29453	-0.0987033	-1
HIST1H2AB	C1	A	-0.0345824	1	0.137181	0.124995	0.0761241	-0.165069	0.485201	0.754085	0.811735	0.20398	0.330463	0.106692	0.342438	-1
HIST1H2AE	C1	A	-0.225021	0.773215	-0.328181	0.0677733	-0.819365	-1	0.830073	0.886823	1	0.0968955	-0.166232	-0.849395	0.0823379	-0.834376
HIST1H2AI	C1	A	-0.0896146	0.821822	-0.0896146	0.0412545	-0.471501	-0.238041	0.292017	0.759412	1	0.0167922	-0.122488	0.138758	0.578713	-1
HIST1H2AJ	C1	A	0.0878791	0.841908	0.145879	0.197232	-0.107231	-0.199232	0.700534	0.774474	1	0.501405	0.126573	0.222837	0.532709	-1
HIST1H2BB	C1	A	-0.0181038	0.846259	0.175672	0.227357	0.175672	-0.625088	0.619368	0.761634	0.909371	1	0.264151	-0.406726	-0.0556989	-1
HIST1H2BF	C1	A	0.174349	0.538091	-0.0903123	-0.41905	-0.257375	-0.710301	0.572576	0.434126	1	0.392324	-0.612547	-0.0326652	0.392324	-1
HIST1H3D	C1	A	0.252164	1	-0.101111	0.514831	-0.404185	-0.547709	0.896592	0.636747	0.146551	0.339936	-0.83651	-0.475874	0.827486	-1
HIST1H3I	C1	A	0.211604	0.711607	0.110922	0.0231137	-0.18837	-0.147204	0.489977	0.653258	1	0.358062	0.285012	0.0907038	0.640261	-1
HLA-DMB	C1	A	0.290488	0.580659	1	0.452227	0.242523	-1	0.554526	0.28024	-0.830655	0.712921	-1	-1	0.700138	-1
HMGA1	C1	A	-0.722851	-0.296739	-0.134828	-0.188678	-0.525251	0.228207	0.0900417	0.0366905	1	0.196392	0.407702	-0.329252	-0.601904	-1
HOXA10	C1	A	0.319646	0.369938	0.336419	-0.0686718	-1	1	-0.773215	0.536992	0.603562	0.950722	0.201977	-0.444723	-0.860244	0.134537
HOXD-AS1	C1	A	-0.261012	0.47247	0.429189	0.359704	-0.27005	0.446515	-0.0544951	0.873899	1	0.550094	0.281184	-1	-0.25198	0.695734
HSPA4L	C1	A	0.306636	-0.0694485	-0.0994127	0.0719417	0.145742	-0.235117	-0.136966	0.189821	1	-0.167087	-0.2124	-1	-0.604109	-0.674481
HUNK	C1	A	0.0219901	0.161471	-0.573885	-0.133237	-0.355254	0.849828	0.251315	1	0.75092	0.292567	-0.456811	-1	0.510334	0.265081
IFT46	C1	A	0.296508	-0.375024	-0.00723975	0.161375	-0.112572	-0.112572	-0.0638657	0.0491747	-0.0557633	1	0.0572167	-0.300747	-1	0.343915
IGFBP2	C1	A	0.443604	0.575748	0.0420861	1	0.638789	-0.138487	-0.211589	0.0982069	0.448528	0.517221	0.399187	-1	0.113461	-0.4554
IL12A	C1	A	0.135557	0.719985	0.00348844	-0.438212	-0.222915	-0.724115	-0.492376	-0.00976336	1	0.668677	-1	-0.806507	-0.0362916	-0.424692
IL17RB	C1	A	-0.301041	0.841549	0.320257	-0.385376	-0.315056	0.139185	-0.017204	1	0.751911	0.91152	0.353496	-1	0.524902	-0.867242
IL1RAP	C1	A	-0.505425	-0.29936	-0.156623	0.885994	1	-0.651209	0.105244	0.0451792	0.674926	0.847817	0.155133	-0.0655082	-1	0.184994
IMMP1L	C1	A	-0.555616	-0.18558	0.11372	1	-0.515666	0.152457	0.0490058	0.912986	0.586695	0.624596	-0.689318	0.229722	-1	0.242573
IPO4	C1	A	-0.256513	-0.127256	-0.544553	-0.34326	-0.686069	-0.273826	0.0519945	0.46271	1	0.487522	0.077441	-1	-0.553362	-0.721641
IPO7	C1	A	0.258254	-0.600353	-0.0928998	-0.0814912	0.156838	-0.40301	-0.0814912	0.348042	1	0.901693	0.437494	-0.115733	-1	-0.495674
IQCB1	C1	A	-0.364701	-1	-0.537342	-0.693273	-0.265527	-0.730166	0.19581	-0.464443	-0.166914	1	-0.767137	-0.915811	-0.211669	-0.878523
JMJD4	C1	A	-0.599431	0.587918	-0.23676	0.363724	1	0.0405912	-0.253153	0.379792	0.0568285	0.476024	-0.00817217	-1	-0.302384	-0.616018
KDM5D	C1	A	0.726548	0.762159	1	0.74438	0.882259	0.765117	0.753276	0.762159	0.84152	0.945725	-1	0.560566	-1	-1
KIAA0020	C1	A	-0.576542	0.129638	-0.587583	-0.521418	0.0761043	-0.521418	0.193709	0.927895	1	0.616203	-0.204364	-0.598629	0.416517	-1
KIAA0101	C1	A	0.327897	0.357654	0.159885	0.0384254	-0.498281	-0.096611	0.141744	0.686002	1	0.422861	0.0384254	0.147794	0.34576	-1
KIAA1324L	C1	A	0.311575	0.0735949	0.482222	0.533308	-0.0776846	0.970916	0.425695	0.759712	0.174835	0.704887	0.0682351	-1	-0.137811	1
KIAA1586	C1	A	0.368076	-0.706107	0.279643	0.0924153	0.00252543	-0.417234	-0.334283	-0.828732	-0.270046	1	-0.187813	-0.603038	-1	-0.0969083
KIF11	C1	A	-0.319971	0.111876	-0.153392	0.0577016	-0.65965	-0.440272	-0.0200833	0.371857	1	-0.106186	0.0188672	-0.958015	0.326353	-1
KIF20A	C1	A	-0.191265	0.708305	-0.274599	-0.00585805	-0.492606	-0.156713	0.15657	1	0.899346	0.382965	-0.14292	-0.288545	0.631027	-1
KIF20B	C1	A	0.162773	0.444844	0.537623	-0.0766917	-1	-0.485102	0.413781	0.970142	0.827444	1	0.225947	0.162773	0.0993141	-0.888674
KLHL26	C1	A	-0.1136	-0.0855015	-0.340169	-0.445089	-0.245377	-0.254831	-1	0.146762	-0.0387799	1	-0.141747	-0.569974	-1	-0.0761463
KPNA6	C1	A	-0.491472	-0.590076	-0.0583302	-0.241409	-0.491472	-0.393294	-0.0905313	-0.165845	1	0.534538	0.133925	-0.469618	-1	-0.208994
LACTB2	C1	A	0.0364423	0.677894	1	0.174347	-0.474645	0.0660784	0.223354	0.272235	0.858574	0.0166589	-0.0726245	0.0956679	-1	0.0858099
LAGE3	C1	A	0.359723	0.249207	-0.209701	-0.024809	0.0160355	-0.199382	-0.438143	0.178543	0.379748	1	0.519337	-0.0657412	-1	-0.158162
LAPTM4B	C1	A	-0.313427	-0.339711	1	-0.359458	-0.605375	-0.485187	-1	0.246101	-0.0404487	-0.34629	0.0429512	-0.699592	-0.896844	-0.578575
LDLRAD2	C1	A	0.856368	-0.359145	-0.648566	0.0877677	1	0.481537	0.397143	0.120026	-0.0527082	-0.359145	-0.271044	-0.469897	-1	0.439391
LINC00094	C1	A	-0.601385	-0.815778	-0.0968185	-0.368405	-0.2008	-0.0760926	-0.23211	-0.967356	0.0786119	1	-0.242558	-0.612045	-1	-0.211231
LINC00115	C1	A	0.195627	-0.535389	-0.584431	-0.874016	-0.674793	-0.510934	-0.966292	-0.220782	-0.244731	1	-0.924272	-1	-0.00708627	-0.890748
LINC00628	C1	A	-0.0377876	-0.0826462	-0.876252	-0.354686	0.32502	0.0426173	0.113724	0.333759	-0.687865	1	-0.622491	0.193313	-0.163735	-1
LOC100128881	C1	A	-0.293403	-0.539465	-0.436508	-0.334168	-0.0408027	-0.395498	-0.354587	0.521527	1	-0.46733	-0.303585	-1	-0.232437	-0.477617
LOC100129034	C1	A	-0.169057	-0.296325	0.289848	-0.253799	-0.433103	-0.135274	-0.0594997	0.240365	0.502675	1	0.306311	-0.321889	-1	-0.126838
LOC100129917	C1	A	-0.1746	0.911091	-1	0.551634	0.844161	0.506265	0.28941	1	0.596905	0.765805	0.162829	-0.1746	0.899951	-0.757388
LOC100132247	C1	A	0.0817721	0.631851	0.470388	-0.414535	0.657206	0.0905048	0.850352	0.775033	0.307384	0.410515	-0.0058022	0.116676	1	-1
LOC100132352	C1	A	-0.359103	-0.497092	1	0.8394	-0.404987	-0.497092	0.415332	0.194108	-0.624473	0.850149	-0.313331	-0.0522691	-1	-0.0410001
LOC100134868	C1	A	-0.6588	-0.0387339	0.779965	-0.118593	0.300994	0.624622	-0.778475	-0.152034	1	0.693234	-0.118593	-0.491959	-1	0.294555
LOC100190986	C1	A	0.132186	0.0798327	-0.0429113	-1	-0.139934	-0.925993	0.664572	-0.193074	0.357335	1	-0.769716	-0.201945	-0.210821	-0.852285
LOC100289361	C1	A	0.616266	-0.255858	-0.524209	-0.832133	0.0088065	-1	0.100018	-0.313878	-0.255858	1	-0.665717	-0.488994	-0.348774	-0.808271
LOC100506207	C1	A	0.550345	0.510222	-0.531651	0.763102	0.617055	0.186549	-0.531651	0.763102	1	0.0775834	0.240829	-0.0319292	-1	0.30849
LOC100506469	C1	A	-0.95047	-0.162998	-0.631601	-0.450015	-0.258195	-0.486195	-0.413902	-0.0564615	-1	1	-0.888737	-0.0800852	-0.753618	-0.888737
LOC100506730	C1	A	0.479466	0.704532	0.45112	-0.452248	-0.835831	-0.432301	0.0103679	0.164989	0.488905	1	-1	-0.58249	-0.866491	-0.303215
LOC150776	C1	A	-0.37624	1	-0.414695	0.10496	0.819126	0.46503	-0.0332223	-0.312301	-0.659869	0.673315	-0.401869	-1	0.734191	-0.414695
LOC254128	C1	A	-0.706358	0.00209956	0.0435191	-0.717148	-0.332763	-0.248456	0.391757	-0.122739	-0.301101	1	-1	-0.923406	0.0435191	0.15693
LOC285074	C1	A	0.158646	0.76475	1	0.12678	0.67192	0.887842	0.609789	0.12678	0.495366	0.785319	-0.14081	-1	0.630521	0.723547
LOC389641	C1	A	-1	1	0.691101	0.153924	0.206869	-0.112589	0.286067	-0.0189688	0.233298	0.794514	0.626238	-0.778465	-0.00562462	-0.314453
LOC399753	C1	A	-0.57029	0.46472	1	0.0178926	0.308436	0.212173	-0.278022	0.168225	-0.386998	-0.359684	-0.405233	-1	0.602369	-0.441766
LOC439990	C1	A	-0.367496	0.265505	1	0.0533106	0.39168	0.233828	-0.367496	-0.0859131	0.517013	0.180915	-0.731081	0.0533106	-0.226177	-1
LOC440354	C1	A	-0.105284	0.562467	0.0667184	-0.617281	-0.055996	-0.241425	1	0.562467	0.669738	0.394502	-1	-0.403469	0.297914	-0.705959
LOC441454	C1	A	1	0.0134231	-0.386103	-1	0.255317	-0.856478	-0.418583	-0.345614	-0.305246	0.696566	-0.822929	-0.208853	-0.353702	-0.831309
LOC550643	C1	A	0.289184	-1	0.192101	-0.440192	-0.425985	-0.52559	-0.397591	-0.711518	-0.241941	1	-0.554114	-0.711518	-0.697172	-0.355055
LOC645513	C1	A	0.307265	0.0034942	0.203413	0.127512	1	0.269569	-0.0540305	0.550405	0.0226288	-0.111737	-1	-0.21801	0.909142	-0.276239
LOC727849	C1	A	-0.590839	-0.395074	0.113402	-0.520539	-0.250412	1	-0.927153	0.19929	-0.19578	-0.34665	-1	-0.768501	-0.388143	-0.148189
LOC728613	C1	A	0.223968	0.674481	0.256519	-0.0826842	-0.0385596	-0.495984	0.15869	0.267357	0.115041	1	-0.666246	-1	0.202234	0.278188
LOC731275	C1	A	0.118639	1	0.135901	0.0840579	0.636712	0.384072	0.844163	0.544552	0.802893	0.135901	0.561349	-1	0.443389	0.384072
LOC90834	C1	A	0.281204	0.749607	-0.28545	0.609697	1	-0.238972	0.281204	0.565713	0.0187483	0.521604	-0.11878	-1	0.723471	0.0734175
LOC93622	C1	A	-0.481265	0.0892613	-0.312249	-0.268085	-0.634115	-0.553001	-0.436603	0.0547691	-0.52606	1	-0.445525	-1	-0.66125	-0.392073
LRRC40	C1	A	-0.766379	-0.516695	1	-0.727738	-0.912033	-1	-0.101954	-0.139262	0.248632	-0.129928	-0.795415	-0.650706	-0.882807	-0.56444
LRRIQ3	C1	A	0.681247	0.311756	1	-0.0998768	0.00388856	-1	-0.734928	-0.939424	-0.509003	0.49182	-0.770853	-0.891104	-0.367715	-0.485381
LSG1	C1	A	-1	-0.478818	-0.523106	-0.715848	-0.715848	-0.641556	0.0326661	0.591616	0.901979	1	-0.597078	-0.879999	-0.686107	-0.302378
LYRM4	C1	A	0.0930065	-0.269919	0.0531971	-0.249478	-0.379505	-0.372628	-0.242672	0.0863804	0.432819	1	-0.161285	-0.441571	-1	-0.188355
LYSMD1	C1	A	0.111879	0.468283	0.141841	1	0.27112	0.251289	0.121872	0.181714	0.91402	0.487886	0.0918787	-1	0.171754	0.866082
LYSMD3	C1	A	0.111474	0.287013	0.364762	-0.202679	-0.599179	0.17008	-1	0.364762	1	0.942702	0.461718	0.78947	0.0331869	0.904454
LZTFL1	C1	A	-0.31204	-0.50681	-0.339778	-0.409249	-0.146211	-0.118672	-0.215182	-0.464954	0.331693	1	-0.604726	-1	-0.75932	-0.284331
MAGED4	C1	A	-0.0903511	-0.500448	0.264014	0.601433	0.871191	0.888429	0.0924185	-1	0.784701	1	0.0742413	-0.228903	-0.284683	0.255031
MDN1	C1	A	-0.56304	0.199931	0.323208	-0.52467	-0.236394	-0.183922	-0.161493	0.27982	0.30153	1	-0.570726	-1	-0.0647066	-0.0128625
ME1	C1	A	0.470385	0.300149	0.260951	0.52	0.470385	1	0.485684	0.389586	0.996415	0.0499484	0.52	0.782017	0.162111	-1
MEAF6	C1	A	-1	-0.328453	0.10124	0.188812	-0.163301	-0.0369859	-0.584647	-0.163301	-0.315711	1	-0.163301	-0.947708	-0.778499	-0.011798
MED18	C1	A	0.200132	0.105179	-0.0375905	0.742623	-0.420324	0.128934	0.436725	0.105179	1	-0.0375905	-0.109129	0.294904	-1	0.010045
MED21	C1	A	0.207583	0.127	0.153889	0.487676	-0.184226	0.487676	0.0326718	0.07314	0.685917	1	0.140448	0.113546	-1	0.659571
MEMO1	C1	A	0.114079	-0.136032	-0.590776	-0.489211	0.279835	-1	-0.119302	-0.0691611	-0.102581	1	-0.743676	-0.0024174	-0.863061	-0.743676
METTL1	C1	A	0.428014	0.0661596	-1	-0.182543	0.808562	0.120934	0.111817	0.843531	1	0.88714	0.338273	-0.434958	-0.331667	-0.557847
METTL6	C1	A	0.122427	-0.146405	0.754187	-0.206505	0.00327052	-0.66149	0.418077	-0.417894	0.300198	1	0.0331081	0.181812	-1	-0.876422
MGC2752	C1	A	-0.247507	0.0771088	0.179588	0.22339	0.310783	0.757894	0.36889	0.542468	1	0.800776	-0.188197	-1	0.643213	0.628843
MIIP	C1	A	0.690089	0.886899	-0.116227	-0.0191024	0.0561284	0.227074	0.312026	0.814606	0.855947	1	0.512411	0.109699	0.742061	-1
MINA	C1	A	0.244345	-0.776774	-0.510992	-0.177962	-0.0979556	-0.249404	-0.366158	0.200853	0.933467	1	-0.0625209	-0.492819	-1	-0.393218
MIR155HG	C1	A	-0.127232	-0.244903	1	-0.0261294	-0.22915	-0.49966	0.287533	-1	-0.56416	0.93556	-0.653389	-0.189854	-0.572246	-0.237024
MLH1	C1	A	0.895124	-0.256482	-0.105205	0.663367	0.895124	0.216936	-0.0620937	0.557552	1	0.937109	0.0884089	0.621077	-1	-0.0836432
MNAT1	C1	A	-0.408659	-0.607137	0.0123665	0.244337	0.0630481	-0.48153	0.324331	-0.00794586	1	0.884288	0.184109	0.103492	-1	-0.222613
MRPL20	C1	A	0.118088	0.0702099	-0.347494	-0.250658	-0.655919	-0.493252	-0.331336	0.781594	1	0.577563	0.0702099	-0.396012	-1	-0.493252
MRPL3	C1	A	-0.306755	-0.525055	-0.682273	-0.193237	-0.872378	-0.745465	-0.640242	0.536155	1	0.355983	-0.131555	-0.545955	-1	-0.713848
MRPS15	C1	A	0.201039	-0.448907	-0.292433	-0.417524	-0.828979	-0.743958	-0.638134	0.624056	1	0.0684634	-0.417524	0.037757	-0.53281	-1
MRPS28	C1	A	-0.015616	0.169592	0.00625406	-0.279761	-1	-0.648199	-0.817725	0.726654	1	0.267018	-0.368516	-0.636943	-0.368516	-0.147293
MRS2	C1	A	0.348604	0.358633	0.187444	0.00457392	-1	-0.407888	-0.0567559	0.597846	1	0.237946	-0.149105	-0.407888	-0.33509	0.0657164
MSH3	C1	A	-0.189498	-0.478634	0.769125	0.364462	-0.3337	-0.0619272	0.769125	0.254527	0.7382	1	-1	0.614163	-0.559472	0.598621
NANP	C1	A	0.608366	0.266688	0.232208	0.174614	0.13998	0.220702	-0.624982	0.151531	1	0.392625	0.96672	-0.186086	-1	-0.624982
NAP1L1	C1	A	0.177507	-0.603048	0.258842	-0.275223	-0.037471	-1	0.265079	-0.616322	0.0324419	1	-0.133372	-0.294678	-0.864178	-0.340178
NAT6	C1	A	-0.419467	-0.0205793	-0.838593	-0.110317	-0.548623	0.333144	-0.971391	-0.20059	-0.0116347	1	-0.227777	-0.772629	-1	-0.309633
NBLA00301	C1	A	-0.781165	-0.195612	-0.835445	-1	0.212186	-0.917398	-0.883173	-0.80827	-0.382825	-0.0874086	-0.150922	-0.781165	-0.84225	1
NBPF3	C1	A	-0.0627409	-0.300535	-0.115261	0.595548	0.00700367	-0.425325	-0.732749	-0.425325	0.274263	1	-0.362801	-0.185574	-1	-0.176767
NCAPH	C1	A	-0.377793	0.315318	0.277152	-0.458884	-0.6848	-0.377793	0.110329	0.566649	1	0.510564	-3.52855e-05	-0.217262	-0.045781	-1
NCRNA00185	C1	A	-0.684927	0.522158	-0.167784	0.249972	-0.500933	0.29568	0.629666	0.55808	0.102764	1	-1	-0.549134	-1	-0.881072
NDUFAF6	C1	A	-0.452829	0.457919	-0.308369	0.738765	-0.0212485	0.139214	0.563504	1	0.475539	-0.14657	-0.853238	-1	0.510752	-0.0928051
NEU3	C1	A	0.525624	-0.117891	-0.684026	-0.575122	0.42177	-0.224668	-0.684026	0.0810033	0.0413605	1	0.744784	-0.986172	-0.453212	-1
NKAPP1	C1	A	1	0.159881	-0.45897	-0.72779	-0.512466	-0.49908	-0.0488052	-0.687252	0.00355598	-0.233076	-0.890703	-0.418934	0.0557904	-1
NKIRAS1	C1	A	0.847184	-0.204588	0.127792	-0.258752	0.754895	0.149036	0.138417	0.0532502	0.402106	1	0.212623	-0.291325	-1	0.0745781
NOB1	C1	A	-0.508655	-0.216642	-0.407148	-0.781581	-0.463484	-0.519961	-0.172049	0.214451	0.594479	1	-0.0387916	-0.72445	-1	-0.452206
NOC4L	C1	A	0.266928	0.526821	0.266928	-0.594072	-0.321885	-0.47693	-0.18728	0.350864	1	0.01281	0.369465	-1	-0.0726778	-0.273699
NOL6	C1	A	-0.980732	-0.181149	-0.459141	-0.741687	-0.0620644	-0.301062	-0.301062	0.317145	1	0.844801	0.334996	-0.836908	-1	-0.365978
NOP16	C1	A	-0.402785	-0.412578	-0.609568	-0.422377	0.108789	-0.237109	-0.344137	0.643241	1	-0.569997	0.108789	-0.540376	-0.639303	-1
NPM3	C1	A	0.117597	-0.0384943	-0.380655	0.0438509	0.0356356	-0.687302	-0.262987	1	0.914715	0.576856	0.465282	-0.541757	-0.221174	-1
NUDT19	C1	A	0.0742579	-0.358702	-0.899222	-0.770208	-0.927977	-0.429199	-0.770208	0.473005	1	0.486649	-0.344625	-0.429199	-1	-1
NUF2	C1	A	-0.0249624	0.693111	0.123321	-0.182495	-0.0026122	-1	0.342636	0.671921	1	0.0642098	-0.557636	0.255352	0.43654	-0.864119
NUP62CL	C1	A	-0.572647	-0.300418	-0.196844	0.0594123	-0.394168	-0.124709	-0.827791	-0.248554	1	-0.731671	0.371992	-1	-0.806385	-0.838504
OGFOD1	C1	A	-0.204909	-0.604159	-0.226299	-0.312073	-0.162196	-0.387412	-0.162196	0.291599	1	0.55102	-0.322819	-0.452203	-0.419782	-1
P2RX1	C1	A	0.468768	0.35842	-0.650298	-0.208158	0.960423	0.261074	0.330683	-0.620339	0.0357291	1	0.44127	-0.85439	-1	0.44127
PA2G4P4	C1	A	0.594438	-0.297264	0.168675	-0.297264	-0.0853509	-0.418371	0.365309	-0.0762045	-0.893445	1	-1	-0.287988	0.418495	-0.390337
PAICS	C1	A	-0.48808	-0.26098	-0.208476	-0.718631	-0.503341	-0.518618	-0.00764562	0.607776	1	0.285077	-0.156153	-0.374105	-0.404415	-1
PAQR5	C1	A	0.129237	0.0995447	0.579053	0.374963	0.355416	-0.463	0.129237	0.452959	0.0102016	-0.139601	-0.0396074	-1	-0.979076	1
PARVA	C1	A	-0.00695302	-0.353413	-0.768324	-0.30211	-0.189674	-0.00695302	0.154167	-0.373968	1	0.610742	-0.394544	-0.291864	-1	-0.179482
PCDHB4	C1	A	0.161648	-0.826213	-0.573949	-1	0.0930382	-0.413823	-0.826213	-0.933514	-0.565894	1	0.0163671	-0.350335	0.424987	0.199604
PCNA	C1	A	-0.385863	-0.404767	0.218795	-0.31043	-1	-0.585265	0.126975	0.536822	1	0.536822	-0.263432	-0.0301123	-0.338684	-0.76744
PDXDC2P	C1	A	-0.257617	0.421964	-0.350175	-0.0952773	0.292642	0.347232	0.285804	1	-0.243429	-0.286034	-0.293147	-1	0.650578	-0.42895
PEX10	C1	A	0.0704066	0.643643	-0.0670165	0.282904	-0.592059	0.852044	-0.716976	1	0.852044	0.493874	0.0246704	-1	-0.0517155	0.252642
PGP	C1	A	-0.509107	1	-0.610282	-0.0607007	-0.77335	0.482208	0.125335	0.719409	0.850894	0.0472375	-0.338398	-1	0.135074	-0.398464
PHKG2	C1	A	0.891735	1	-0.56703	0.320158	0.871981	-0.354352	-0.301569	0.441993	0.125569	0.187243	-0.695842	-0.364927	0.792749	-1
PHLDA3	C1	A	-0.0409224	-0.640774	0.362003	0.0127195	0.478289	0.349011	-0.21016	-0.437379	0.165581	1	-0.0140706	0.13252	-1	0.13914
PIAS2	C1	A	0.0842357	-1	-0.0209359	-0.445349	-0.567722	-0.445349	0.144169	0.604632	1	0.751673	-0.430088	-0.460619	-0.217238	-0.567722
PIGM	C1	A	-0.5279	0.144439	0.119879	-0.214227	-0.226693	0.642308	-0.603812	0.0583667	0.0952935	1	-0.0403908	-0.452234	-1	0.388626
PIGP	C1	A	0.306094	-0.836689	-0.456582	0.051147	-0.883223	0.051147	-0.20686	-0.150508	0.514445	1	-0.331358	0.38309	-1	-0.836689
PIK3C3	C1	A	0.022526	-0.395745	1	0.0833768	0.3131	-0.0262752	-0.173326	-0.173326	0.107671	0.812624	0.107671	0.28903	-1	0.0590565
PLEKHA5	C1	A	-0.319554	0.0580887	0.0922031	0.313077	-0.285041	-0.319554	-0.285041	1	0.448257	0.414515	-1	-0.631835	-0.302293	0.43139
PMS2CL	C1	A	-0.587255	0.155366	-0.182315	-0.513058	-0.0731932	-0.0973945	0.0714433	0.274687	-0.279782	1	-0.848989	-1	0.0233396	-0.133748
PMS2P4	C1	A	-0.117602	0.665568	0.0840179	-0.496273	0.0409461	0.819388	0.340949	0.819388	-0.189993	1	-0.335387	-1	0.411867	0.340949
POGK	C1	A	-0.119771	-0.771124	-0.139809	-0.524382	-0.139809	-0.740114	0.404071	0.119136	0.924093	1	0.168552	-0.270546	-1	-0.555059
POLE2	C1	A	-0.26754	0.269598	0.218461	-0.26754	-0.926024	-0.0312254	0.0726043	0.68901	1	-0.00519966	-0.241096	-0.347157	0.150001	-1
POLH	C1	A	-0.725342	-0.182482	0.721268	-0.236386	0.0857869	-0.816652	0.756233	0.263484	0.156975	1	-0.688885	-1	0.228017	-0.743584
POM121	C1	A	1	0.543847	0.732587	0.340186	0.839862	-0.127072	0.489684	0.107544	0.799683	0.705703	0.435415	-0.503837	-1	0.839862
POMGNT1	C1	A	-0.333302	0.300146	0.814271	-0.116512	-0.304875	-0.257597	0.162342	0.125413	0.590606	1	0.134653	-0.476125	-1	0.0234617
POU5F1P3	C1	A	1	-0.837151	-0.837151	-0.644406	0.278388	-0.861448	-0.975441	0.181545	-0.446643	0.106553	-0.991809	-0.407451	-0.20555	-1
PPAPDC1B	C1	A	-0.257013	-0.137845	0.559292	0.0140908	-0.180304	-0.0279708	-0.0448261	0.02249	1	0.543038	0.354932	-0.0532604	-1	0.0811627
PPIH	C1	A	0.378217	0.563916	0.553649	-1	-0.340938	0.0538902	-0.0625983	1	-0.26558	-0.689463	0.127633	-0.988818	0.274226	-0.87737
PPOX	C1	A	-0.0734708	1	-1	-0.0123442	0.1215	-0.220918	-0.282668	0.218298	-0.481517	0.266527	-0.0734708	-0.783434	-0.494009	-0.0857179
PPP1R3E	C1	A	1	0.130142	0.0208663	-0.561156	0.0755665	-0.0614189	0.535543	0.495311	-0.533117	0.907826	-1	-0.463165	0.934198	-0.199192
PPP2R3B	C1	A	-0.582395	0.970807	0.276271	-0.29869	0.72573	-0.029528	0.0627416	0.646617	0.326752	1	-0.257025	-1	0.72573	0.0115373
PRDM15	C1	A	0.12202	-0.908093	-0.688551	-0.853071	1	-0.163917	0.42315	-0.307816	-0.00277404	0.756501	-0.926454	-1	-0.217806	-0.0564014
PRELID1	C1	A	0.652141	0.289366	-0.660643	0.253628	0.046919	0.128053	0.0920329	0.413962	1	-0.216713	-0.455984	0.809407	-1	0.119054
PRKY	C1	A	0.96497	0.925859	-0.0518142	0.775376	1	0.662562	0.735277	0.739296	0.444338	0.548053	-1	0.707081	-1	-1
PRPF31	C1	A	-0.331333	-0.185184	0.260037	-0.515252	-0.197329	-0.31912	-0.209481	0.224238	0.907265	1	0.200342	-1	-0.824884	-0.294714
PRPF39	C1	A	-0.289203	0.889709	0.705137	-1	0.0327362	-0.806505	0.333132	0.126879	0.760608	1	-0.460813	-0.825808	0.31443	-0.422607
PRPS2	C1	A	-0.840422	-0.0241914	0.0463856	-0.416495	-0.548845	-1	-0.500625	0.522653	0.694334	1	-0.428494	-0.718458	-0.803761	-0.682001
PSIP1	C1	A	-0.620207	-0.628368	-0.225338	-0.883452	-0.313136	-0.90005	-0.106385	-0.734843	-0.273168	1	-1	-0.800721	-0.530709	-0.522598
PSMD14	C1	A	-0.108579	-0.0995148	0.026919	0.312718	-0.0723493	-0.0904552	-0.153965	0.532976	1	0.223877	0.365819	0.170368	-0.521109	-1
PSPH	C1	A	0.424616	-0.27384	0.484984	0.181133	0.0169935	-0.0036278	-0.190272	0.911893	1	0.833218	0.0787183	-1	0.495026	0.191343
PTCD1	C1	A	0.124158	0.750513	0.349513	-1	0.37942	0.169378	-0.780782	-0.042296	0.750513	1	-0.0726699	-0.687369	-0.011956	-0.609769
PTDSS1	C1	A	-0.399899	-0.0838	0.407593	-0.0101879	-0.626262	-0.465641	0.163498	0.380627	0.930236	1	-0.046958	0.0539878	-1	-0.0561618
PTPRG	C1	A	0.218159	-0.403065	0.24637	0.26749	0.379578	-0.0456246	0.147371	-0.0961132	1	0.32365	0.0547909	0.133169	-1	0.449164
PTRH2	C1	A	-0.670387	-1	-0.47813	-0.86385	-0.574109	0.0162035	-0.0404324	-0.116109	-0.325182	1	0.147951	-0.844449	0.279138	0.761579
PTRHD1	C1	A	-0.925449	0.519283	-0.0147213	1	-1	0.615784	-0.628316	0.712106	0.0340531	0.4226	-0.455774	-0.234777	-1	0.25297
PTTG1	C1	A	0.133334	0.834205	0.126259	-0.0232751	-0.498117	-0.342671	0.468188	1	0.940574	0.189787	0.399182	-0.240133	-0.446081	-1
PUS1	C1	A	-0.773981	-0.0492658	0.32201	-0.711615	-0.537939	-0.899256	-0.874143	0.66366	1	0.687024	0.0711978	-1	-0.661851	-0.439318
PUS7	C1	A	-0.294185	-0.387378	-0.0888268	-0.522861	-0.543797	-0.850176	0.29492	0.690088	1	0.503481	-0.180944	-0.273542	-1	-0.722756
PWWP2A	C1	A	0.336059	-0.519739	0.000251007	0.000251007	0.022719	-1	0.956051	0.735638	1	0.801879	-0.588024	-0.747774	-0.428859	0.890044
PYGO2	C1	A	-0.402745	-0.194565	0.234443	-0.362918	-0.825997	-0.492661	-0.243927	-0.754805	0.597394	1	0.0698235	-1	-0.57294	-0.343035
PYHIN1	C1	A	-0.852159	-0.786255	0.299044	-0.293346	-0.441103	-1	-0.314336	-0.764372	-0.307335	1	0.0169295	0.0441024	0.219155	-0.106162
QRSL1	C1	A	-0.320113	0.0160286	0.855592	0.376116	-1	-0.371563	0.573274	0.563464	0.494654	1	-0.125856	-0.412822	-0.746143	0.0563746
QSOX2	C1	A	-0.457543	0.26538	-0.382917	-0.632675	0.253325	0.156646	0.180856	-0.197466	0.168755	1	0.144531	-1	-0.79657	-0.746009
RAB6B	C1	A	-0.47328	-0.126317	1	-0.518297	0.100626	-0.120117	-0.301478	-0.932653	-0.29517	0.632448	0.179179	-1	-0.713512	-0.207268
RABL3	C1	A	0.301282	-0.129832	0.527445	-0.307029	-1	-0.197842	0.381328	0.261166	1	0.580376	0.0596576	-0.170617	-0.485437	-0.00785944
RAI1	C1	A	-0.715435	0.261837	-0.455851	-0.0884238	0.750819	0.222146	0.0223847	0.17241	-0.0783224	1	0.507967	-0.57999	-1	-0.663222
RANBP6	C1	A	-0.461388	-0.873584	-0.835797	-0.473768	-0.313354	-0.747875	-1	-0.860981	-0.860981	1	0.0161963	-0.032322	0.161125	-0.251961
RASL11A	C1	A	-0.118953	-0.235703	-0.153195	-0.719376	-1	-0.112114	0.084831	1	0.782951	-0.105279	-0.0507092	0.853526	0.405094	-0.125795
RBFA	C1	A	-0.797338	0.225294	-1	-0.427458	-0.5782	-0.157708	-0.0382045	0.279289	0.189199	1	-0.28738	-0.778166	-0.654092	-0.427458
RBM14	C1	A	-1	0.311001	-0.221529	-0.683033	-0.861707	0.442424	0.284635	0.547081	1	0.45553	-0.114135	-0.641976	-0.0873568	-0.424111
RBM15	C1	A	-0.29995	0.448149	0.75792	-0.401275	-0.367458	0.546354	0.333125	0.57901	1	0.448149	-0.0817047	-0.131913	1	-1
RBM8A	C1	A	-0.672562	-0.333827	-0.0276852	-0.23145	-0.407157	-0.746683	0.418891	0.0881653	0.703693	1	0.0447711	-0.510106	-1	0.0447711
RBP7	C1	A	-0.0586257	-0.679356	-0.39402	0.272946	0.0927674	-0.578972	-1	-0.250864	-0.212145	1	-0.296211	-0.72652	-0.686082	-0.192837
REG1A	C1	A	0.545569	0.67246	1	0.190999	0.294006	-0.39617	-0.580479	0.554275	0.872662	-0.883246	0.798951	-0.504385	-0.877325	-1
REG3A	C1	A	-0.291714	-0.232775	0.796712	0.0588956	0.0463632	-0.96257	-1	-0.744009	1	-1	0.230947	-1	-1	-1
RFT1	C1	A	-0.51651	0.592913	0.244055	0.408283	0.538774	0.451868	0.100707	0.560446	1	0.625332	0.484499	-1	-0.607773	0.222063
RGL3	C1	A	-0.204568	0.263716	-1	0.0970897	0.850994	1	-0.379629	0.519067	0.130648	0.169651	0.113884	-0.415029	-0.0383329	-0.338494
RHOT1	C1	A	0.270017	-0.178046	1	-0.214905	-0.318706	-0.200148	-1	0.31959	0.368962	0.298369	0.270017	0.578332	0.127265	0.488044
RNF207	C1	A	0.684376	0.755949	-0.436013	0.306587	0.618942	0.279628	0.333485	0.703938	-0.258397	1	0.25261	-1	0.559749	0.0135971
RNMT	C1	A	-0.297262	-0.517342	0.136308	-0.49407	-0.147958	-0.170861	0.0344006	-0.389655	0.192716	1	0.0344006	-0.49407	-1	-0.228225
RPAIN	C1	A	-0.604676	0.192174	0.103526	0.355938	-0.331789	-0.762022	-0.722588	0.393571	-0.100341	1	-0.617749	-1	-0.788347	0.46866
RPE	C1	A	0.0379448	-0.361439	0.0945676	-0.189622	-0.926747	-0.809914	-0.751668	0.0804219	1	-0.519808	-0.146822	-0.868274	-1	-0.490951
RPL14	C1	A	-1	0.106746	0.0187792	0.24271	-0.198133	-0.538743	-0.508421	0.663272	1	0.106746	0.24271	-0.589397	-0.508421	-0.793494
RPL21	C1	A	-0.177728	-0.331381	0.148608	-0.133988	-0.57462	-1	-0.166786	0.567022	0.159418	1	-0.22154	-0.585728	-0.932387	-0.188674
RPL21P44	C1	A	0.874751	0.0167477	-0.182065	-0.405571	0.50439	-0.688908	0.158983	-0.327028	-0.518372	1	-0.988382	-0.137694	0.440129	-1
RPL22	C1	A	-0.53319	-0.340758	-1	-0.576188	-0.781614	-0.879613	-0.803353	0.3813	1	-0.107886	-0.351404	-0.814231	-0.67325	-0.890529
RPL23A	C1	A	-0.586657	-0.107029	-0.723661	-0.253604	-0.68622	-0.786191	-0.574241	0.43491	1	0.0507726	-0.14359	-0.27812	-1	-0.886573
RPL29	C1	A	0.110009	-0.310115	0.167883	-0.239672	-0.629236	-0.581738	-0.239672	0.202553	0.179444	1	-0.0643064	-0.333634	-1	-0.169399
RPL3	C1	A	-0.279267	0.114962	-0.139527	-0.490122	-0.1744	-0.232613	-0.290942	0.218443	-0.0467318	1	0.126478	-0.868727	-1	0.0342255
RPP30	C1	A	0.0592792	0.0267299	0.381693	0.167369	-0.324035	0.156588	-0.0276451	0.274838	0.5514	1	-0.390542	-0.257763	-1	-0.104037
RPP40	C1	A	0.400308	-0.0932762	-0.569805	-0.666267	0.492547	-0.652463	-0.860375	0.935544	1	0.662904	0.254634	-0.763123	-1	-0.501142
RPS4Y1	C1	A	0.755496	0.723742	0.837053	0.774444	0.670333	0.642316	0.74282	0.824598	0.816277	1	-1	0.704586	-0.963209	-1
RPS6	C1	A	0.00357299	-0.0773358	0.0215066	0.0483757	-0.56083	-0.811892	-0.113405	0.525709	-0.0233588	1	-0.00540009	-0.386101	-1	-0.00540009
RRAS2	C1	A	-0.830767	-0.134022	1	-0.111091	-0.679281	-0.36528	-0.00454172	-0.380825	-0.679281	-0.334239	-0.608055	-1	-0.67135	0.131347
RRP15	C1	A	0.170421	-0.585213	-0.404219	-0.576115	-1	-0.740665	0.556633	0.463073	1	0.817432	0.0220882	-0.305528	-0.649042	-0.786671
RRP7B	C1	A	0.2349	0.856613	0.285753	0.178112	0.813759	0.223566	0.673294	0.749157	0.0174967	0.347584	0.178112	-1	1	0.297022
RTKN2	C1	A	-0.509887	0.888069	0.191509	0.138476	-0.16131	-0.0644268	-0.564942	1	0.537821	0.693148	0.402157	-0.753345	0.106584	-1
RTN4IP1	C1	A	0.846086	0.713237	0.0357968	0.557153	-1	-0.334846	-0.0216774	0.857118	1	0.275449	-0.334846	-0.183465	-0.0793127	0.422417
RUVBL2	C1	A	-0.694925	0.40621	-0.658582	-0.131952	-0.417732	-0.00212851	-1	1	0.943556	-0.0964738	-0.108294	-0.719185	-0.17934	-0.779945
SAC3D1	C1	A	-0.601629	-0.150043	0.0578234	-0.344687	0.14636	-1	-0.450154	1	0.555267	-0.299629	-0.0458845	0.453692	0.395455	-0.0458845
SAP25	C1	A	-0.109112	0.795976	0.157402	-0.339248	1	0.0434404	-0.377758	-0.0136856	-0.339248	0.496983	-0.726349	-1	0.814575	-0.648571
SCFD2	C1	A	-0.267867	-0.576729	-0.110018	0.139898	-0.310177	-0.803496	-0.257303	0.488526	0.18124	1	-0.215108	-0.267867	-1	-0.204573
SCMH1	C1	A	-0.286735	-0.617516	-0.0390376	-0.173804	-0.00547324	-0.0166557	-0.196344	0.272279	0.5793	1	-0.241494	-1	-0.686571	0.0280406
SEC22C	C1	A	-0.477099	-0.193223	1	-0.0254605	0.0943261	-0.193223	-0.0426881	-0.519165	0.0886537	0.483766	0.133945	-0.146668	-1	-0.0887709
SEPTIN11	C1	A	0.504775	-0.0710044	0.333156	0.504775	-1	-0.187448	0.30446	0.590232	0.985959	1	-0.158296	-0.348272	-0.333618	0.261368
SERTAD4	C1	A	0.0817352	0.0290839	-1	0.275358	-0.518014	0.0667148	-0.153156	0.696664	0.149102	1	-0.462986	-0.628809	-0.455145	0.422263
SETD6	C1	A	0.103443	-0.228282	-0.0708025	-0.547827	-0.396681	-0.144723	-0.0800245	0.401772	0.606552	1	0.167177	-0.576321	-1	-0.191093
SETX	C1	A	-0.37209	-0.165029	0.597135	-0.165029	-0.22139	-0.315509	0.468067	-0.656242	0.890543	1	0.504988	0.171428	-1	-0.904205
SGMS1	C1	A	-0.874388	-0.184648	0.939071	0.381363	-0.0552965	0.930351	0.182523	0.0914203	1	0.236967	0.62247	0.524625	-1	-0.682812
SGOL2	C1	A	-0.549565	-0.105904	-0.0758287	-0.204107	-0.887991	-0.534025	0.389373	0.726447	1	0.23605	-0.643173	-0.441155	0.0363713	-1
SLC10A5	C1	A	1	-0.013058	0.319002	0.384626	0.224801	-0.0514327	0.900516	0.644569	-0.0418307	0.864192	-1	0.130065	0.681374	0.431343
SLC22A3	C1	A	-0.301737	0.300007	0.544468	-0.124835	0.31517	-1	-0.194102	-0.301737	-0.14609	1	0.330307	-0.900947	-0.751569	-0.0561061
SLC27A3	C1	A	-1	0.0451399	-0.59327	0.259981	-0.435253	0.0611594	0.33092	-0.00302086	0.378028	1	0.180766	-0.601632	-0.948555	-0.189075
SLC29A1	C1	A	-0.281296	-0.184833	0.220408	0.0531397	0.66445	0.503013	0.167124	-0.0076251	0.470476	1	0.683684	0.133706	-1	-0.157407
SLC30A6	C1	A	-0.0222813	-0.498832	0.635072	0.456634	0.799435	0.520534	0.341129	-0.298971	1	0.507769	0.315376	-0.00919492	-1	-0.00919492
SLC4A2	C1	A	-1	0.95828	-0.380794	-0.366213	0.790787	1	-0.644527	0.762776	0.608222	0.0534241	0.608222	-0.483068	-0.424581	-0.762528
SLC6A20	C1	A	-0.380164	-0.746079	1	0.434843	0.356635	0.609728	-0.139287	-0.57838	0.336917	-1	0.10959	-0.386556	-0.46058	-0.811102
SMARCB1	C1	A	-0.0994998	-0.0994998	0.217139	-0.196587	-0.266142	-0.168813	0.258176	-0.266142	0.813037	1	-0.154937	-0.0856578	-1	-0.349838
SMG8	C1	A	0.586445	-0.519672	0.000331809	-0.11287	-0.393584	0.102668	0.0105899	0.0310898	0.735166	1	0.356152	-0.185255	-1	0.234896
SMIM4	C1	A	0.135382	0.355642	-0.0779734	0.657477	0.173891	0.0484194	-0.77498	1	0.0387298	-0.313781	0.00962809	-0.603094	-1	0.497787
SMPD2	C1	A	-0.453469	-0.52348	-0.0537812	0.49433	-1	-0.105639	1	0.731279	-0.0365134	0.680648	0.152835	-0.663951	-0.383608	-0.348733
SNHG10	C1	A	-0.417037	-0.262179	-0.345407	-0.5973	-0.65777	-0.561111	-1	1	0.493738	-0.0968079	-0.877067	-0.828115	-0.864817	-0.682012
SNHG16	C1	A	0.213626	-0.486597	0.157104	0.043459	-0.235945	-0.15326	-0.419372	0.358056	1	0.690073	-0.244237	-0.0874177	-1	-0.31906
SNHG5	C1	A	0.276813	-0.662605	0.945713	-0.765005	0.7693	-1	-0.84059	1	0.987955	-0.0638563	-0.723952	0.206805	-0.102965	-0.854378
SNHG7	C1	A	-0.318465	-0.539465	0.701572	0.123828	-0.190891	-0.428598	-0.754048	-0.0372839	-0.263671	1	-0.857661	-1	-0.613789	-0.34593
SNHG8	C1	A	-0.855936	0.240248	-0.0760553	-0.527334	-0.214667	-0.182595	-0.182595	1	-0.19328	0.827963	-0.00180889	-1	-0.538202	-0.139912
SNORA19	C1	A	0.640977	1	-0.395035	-0.638942	0.857288	-0.00322286	0.178745	0.400905	0.775204	0.928792	-0.176262	0.00753453	0.432409	-1
SNORA56	C1	A	0.738222	0.461829	0.2137	-0.0710186	0.916649	0.278763	0.0499952	0.72767	-0.918778	0.790886	-0.248519	-0.215103	1	-1
SNTB1	C1	A	0.615885	0.450659	0.283284	0.290302	-0.166718	-0.453386	-1	0.745201	0.663679	0.839662	0.304326	0.900023	0.127922	1
SOCS7	C1	A	0.407455	-0.246294	-0.193582	-1	0.130019	-0.501363	0.171376	-0.0258758	0.427846	1	0.0885715	-0.479976	-0.978047	-0.330938
SOX12	C1	A	-0.706811	-0.510443	0.126323	-0.20452	0.294503	-0.613537	-0.316112	-1	-0.295773	1	-0.654935	-0.377262	-0.592873	-0.448857
SPATA5L1	C1	A	-1	0.207433	0.502548	-0.515305	-0.40855	-0.284435	-0.284435	1	0.554356	-0.319849	-0.355301	-0.693997	-0.963853	-0.819657
SPHAR	C1	A	0.844096	0.400195	-0.0927692	-0.145642	-0.0313255	-0.512156	-0.475991	0.203279	0.340545	1	-1	-0.0138175	0.116827	0.0472955
SPSB2	C1	A	0.836549	1	-0.571889	0.294387	0.52165	-0.587621	-0.920192	-0.745462	0.0036651	-0.181622	-0.761299	-0.305877	-0.0117256	-1
SPTLC3	C1	A	-0.364581	0.575939	1	-1	-0.394802	-0.751289	-0.947893	0.3068	-0.374649	0.537743	0.199924	-0.0751031	0.784541	0.585475
SSR3	C1	A	0.315589	-0.285761	-0.048944	0.300234	0.0915854	-0.15905	-0.151162	0.200092	1	0.292552	0.346256	0.207816	-1	-0.0567852
SSX2IP	C1	A	-0.577601	-0.401556	1	-0.670353	-0.47782	-0.386353	-0.523783	-0.280405	0.142726	0.3675	-0.265335	-0.160311	-0.6626	-1
ST7L	C1	A	-0.117773	-0.907304	-0.47799	-0.189008	0.0858121	0.101339	7.5731e-05	0.354842	-0.117773	1	-0.0390865	-1	-0.494238	0.140073
STK16	C1	A	-0.0471367	0.980502	0.450322	0.529326	-0.187577	0.0128964	1	0.588474	0.430545	0.232226	0.430545	-1	-0.147399	0.647531
STRAP	C1	A	0.301771	-0.183302	0.203387	-0.138776	-0.272616	-0.553997	0.115577	0.126572	1	0.367126	0.0715446	0.170498	-1	-0.531359
STXBP4	C1	A	-0.800583	-0.678374	1	-0.650305	-0.326428	-0.510694	-0.399879	-0.603632	0.151815	0.0447838	-0.594313	-0.640959	-0.45519	-1
STXBP5-AS1	C1	A	-0.0359159	0.50447	-0.776156	0.184351	1	0.560298	-0.416535	0.373436	0.513788	-0.715651	0.127184	-0.816621	0.476482	-1
SULT1C2	C1	A	-0.155416	-0.134327	1	-0.270343	0.10602	-0.378368	0.239373	0.10602	-0.0965179	0.421349	-0.130117	0.350671	-0.13854	-1
SUPT7L	C1	A	0.929135	0.40626	0.262669	-0.00169417	-0.0981863	-0.461759	-0.413124	-0.559176	0.787094	1	0.0223988	-1	0.549425	-0.926249
SUSD2	C1	A	-1	-0.832556	1	-0.149359	-0.409834	-0.457697	-0.784678	-0.905176	-0.441695	-0.525424	-0.884327	-0.603879	-0.908658	-0.607173
SYNDIG1	C1	A	-0.168016	-0.522947	0.270978	-0.0739438	-0.0272451	-0.280915	-0.0973771	-1	0.0770186	1	0.20296	-0.621463	-0.677317	-0.516823
TADA2A	C1	A	0.135918	1	0.39912	0.267955	0.113826	0.936484	0.0252103	0.605038	0.947084	0.669623	0.453516	-1	0.691104	0.486083
TAF1A	C1	A	-0.805663	-0.0354798	0.27968	-0.156318	-0.50079	-0.266799	-0.0573968	0.171557	0.494211	1	0.408671	-0.422493	-0.43366	-1
TAS2R31	C1	A	0.710796	-0.237524	-0.364142	-0.524196	0.732714	-0.50006	0.20364	0.0120159	-0.245401	1	-1	0.096684	-0.0809925	-0.768093
TAS2R5	C1	A	0.7906	-0.598621	-0.380982	-0.609058	0.432235	-0.577768	-0.0145264	-0.37069	-0.567351	1	-1	-0.640408	0.115803	-0.692794
TBC1D16	C1	A	-0.954357	0.14661	0.0801401	0.0579567	0.717724	0.16874	-0.455977	-0.0531608	1	0.52103	0.0135499	-0.231648	-0.321216	-1
TBC1D24	C1	A	-0.488792	0.531247	-0.00131054	-0.474735	0.517729	0.49067	0.0262692	0.571762	0.273169	1	0.163728	-1	0.0262692	-0.502856
TCF3	C1	A	-0.291086	-0.00610733	0.185056	-0.056709	0.51293	-0.321854	0.630879	-0.0871296	0.314841	1	0.15499	-1	0.0645274	-0.0364534
TEAD4	C1	A	0.321994	0.136782	-0.294314	0.248264	0.942086	0.279042	-0.0387916	0.486193	1	-0.0387916	0.594381	0.186462	0.0493276	-1
TEX10	C1	A	-0.411465	0.0275052	1	-0.536377	0.190083	0.122475	-0.578159	-0.122492	-0.108817	0.92153	0.578516	-0.383794	-1	-0.342347
THUMPD2	C1	A	0.671721	0.445598	0.263335	0.415306	0.430456	-1	0.791555	0.339427	1	0.64168	-0.275359	-0.135814	-0.120353	-0.493863
TIGD2	C1	A	0.615997	-0.351927	1	-0.454839	-0.127637	-0.465163	-0.568748	0.153711	-0.127637	0.980999	-0.704335	-0.382737	-0.0770624	-1
TIMELESS	C1	A	-0.400252	0.0369747	0.332198	-0.400252	-0.146357	-0.558268	0.789318	0.369946	1	0.632018	0.0465729	-0.165762	0.322748	-1
TLR5	C1	A	0.627896	-0.751967	-0.795354	-1	-0.780874	-0.278178	-0.340709	-0.375594	-0.587135	1	-0.271251	0.243471	0.183694	-0.0653376
TMCO6	C1	A	-0.621582	-0.215738	0.437889	-0.151322	-0.752651	0.516609	-0.361194	0.073021	-0.344996	1	-0.151322	-1	-0.752651	0.37476
TMED8	C1	A	-0.381891	-0.409938	0.669134	-1	-0.419297	-0.579183	0.748071	-0.569737	0.295924	1	-0.0671609	-0.66443	-0.74056	-0.419297
TMEM126A	C1	A	0.435875	0.0941922	0.509873	-0.0570821	0.0294954	-0.165815	0.478192	0.813658	1	0.308402	0.0510834	0.372236	-1	-0.0570821
TMEM143	C1	A	0.590912	0.610153	1	-0.156337	0.338843	-0.409275	-0.583382	0.686905	0.250737	0.610153	-0.388905	-1	0.523404	0.407066
TMEM35	C1	A	-1	-0.245344	-0.881189	-0.966857	-0.718449	-0.828827	-0.596491	-0.770242	-0.841892	1	-0.0984974	0.123803	-0.770242	-0.26385
TMEM5	C1	A	0.186298	-0.263329	0.0544945	0.0213592	0.398003	-0.111929	-0.0451348	0.654469	0.843941	1	0.542812	0.0875556	-1	0.292529
TMEM52	C1	A	-0.849228	-0.899356	0.574274	-0.899356	-0.774278	0.0675184	-0.551144	1	0.174681	-0.0883217	-0.786749	-0.538822	-1	-0.24542
TMEM63A	C1	A	-0.843397	1	0.211649	0.454907	0.0481019	0.973694	0.788745	0.828497	1	0.802003	0.96053	-0.130335	-1	-0.144116
TMEM74B	C1	A	1	0.488174	-0.156869	0.395394	0.845114	0.369984	-0.704168	0.0701017	-0.513347	-0.468292	-1	-0.704168	0.369984	-0.468292
TMEM79	C1	A	-0.295844	0.361295	-0.0570833	-0.0702823	1	0.477592	-0.362613	0.974793	-0.0702823	0.270429	-0.986251	-1	0.554794	-0.269191
TMEM80	C1	A	0.413802	-0.0487622	1	-0.0385804	0.073045	-0.367257	-0.233016	0.423729	0.552281	0.621126	-0.429551	-1	-0.150895	0.611307
TMPO	C1	A	-0.503839	0.109084	0.522365	-0.013441	-1	-0.386599	0.505351	0.351427	1	0.750345	-0.314864	0.368601	-0.449624	-0.359661
TMPRSS13	C1	A	1	-0.500678	-0.00980273	-0.500678	0.772768	0.04423	0.25936	-0.100081	0.25936	-0.027836	0.667288	-1	-0.888295	-0.354366
TNXA	C1	A	-0.612862	-0.35425	0.131933	-0.696969	0.123075	-0.75331	-1	-0.668879	-0.22664	1	0.78142	0.351652	-0.942701	0.140785
TOP3B	C1	A	-1	0.200167	0.733775	-0.3271	0.851404	0.485291	0.398045	0.539605	0.387109	1	0.452624	-1	0.365217	-0.145851
TP53I13	C1	A	-0.0627458	1	0.0521823	0.44864	0.55102	0.49525	0.336272	0.270392	-0.188101	-0.0147681	-1	-0.217156	0.326876	0.317474
TRIAP1	C1	A	-0.123339	-0.479323	-0.293648	-0.109193	-0.767395	-0.825366	-0.594198	0.809027	1	0.478592	-0.393474	-0.293648	-1	-0.364916
TRIB3	C1	A	-0.0689598	-0.357328	0.370169	-0.697838	-0.208684	-0.357328	-0.682522	1	0.31338	0.0185533	-0.112928	-0.682522	-0.507615	-1
TRIM47	C1	A	0.151751	-0.380657	0.890367	0.332134	0.237417	1	0.294306	-0.31203	0.613378	0.743162	0.890367	-0.34141	-1	0.227919
TRMT12	C1	A	0.190571	0.0464871	-0.377501	-0.337442	-0.768118	-0.324104	-0.404243	0.450413	0.424551	1	-0.917911	-1	0.112084	0.229722
TRMT61B	C1	A	-0.100486	-0.242246	1	-0.270747	0.0026919	0.13307	0.188628	0.590356	0.527105	0.271611	0.216336	-0.46204	-1	-0.0253827
TRUB2	C1	A	0.046275	0.643395	1	0.604884	-0.0194968	0.501897	-0.700438	0.962035	1	0.911324	0.643395	-1	-0.0194968	0.630564
TSGA10	C1	A	-0.620066	-0.209321	1	-0.0518444	-0.358375	0.25854	0.506373	0.778353	-0.308536	0.759743	-0.640374	-1	-0.110717	0.468493
TSPY3	C1	A	0.553531	-0.453329	-0.726829	-0.94357	0.265801	-0.831924	-1	0.199898	-1	1	-0.887547	-0.119855	-1	-1
TTC9	C1	A	-0.335574	-0.474142	0.634261	0.355242	0.666423	0.730343	0.181923	-0.42304	0.363596	1	0.658395	0.169084	-1	-0.0879133
TTK	C1	A	-0.148584	0.483886	0.106606	-0.215009	-1	-0.431348	-0.0313132	0.658175	1	0.128252	-0.34887	-0.33393	0.178621	-0.960797
TXLNB	C1	A	-0.266043	-1	0.789639	-0.364632	0.771217	-0.168052	0.641666	-0.856628	-0.354746	1	0.18942	-0.765129	-0.48374	-0.404237
TYRP1	C1	A	-0.695296	-0.562692	-0.635414	-0.924686	-0.0548748	-0.206537	-0.782406	-1	-0.238414	0.333	1	-0.529804	-1	0.0574341
UCK1	C1	A	0.799292	0.799292	-0.828195	0.463448	0.564377	1	-1	0.227361	-0.485888	0.732257	-0.828195	-0.896864	0.665155	-0.179288
UHRF1	C1	A	0.0333053	0.368123	-0.513539	0.0528666	-0.0255624	-0.303992	0.425175	0.513411	0.317191	0.336314	-0.499914	-0.866084	1	-1
UPF3A	C1	A	0.645191	0.0398095	0.00906477	-0.426287	0.12157	-0.405344	0.0193181	0.294234	0.415242	0.941291	-1	-0.332214	1	-0.280137
URM1	C1	A	0.169602	-0.0406176	0.0435981	-0.103892	-0.315504	-0.357956	-0.57087	0.462134	0.545337	1	0.0225602	-0.357956	-1	-0.0406176
USP19	C1	A	0.491641	0.940708	-0.057715	-0.414887	-0.634731	-0.25899	-0.196893	0.309813	-0.430529	1	-0.508878	0.0960553	-0.540284	-1
USP45	C1	A	0.22395	0.383798	0.512656	0.502776	0.433466	0.324018	0.403681	0.806613	1	0.163647	0.203871	-1	0.052573	-0.0184621
USP46	C1	A	0.0459189	0.0907921	-1	0.868202	0.0907921	-0.156622	-0.816168	0.20276	1	0.581173	-0.770339	-0.747443	-0.22436	0.225117
USP7	C1	A	0.012847	-0.166096	0.226498	-0.689733	-0.908488	-1	0.42132	0.368283	0.632746	1	-0.4722	-0.345865	-0.835433	-0.00501031
UTP11L	C1	A	-0.227985	-0.277019	0.268692	-0.33846	0.376301	-0.685585	-0.498975	0.601837	0.696143	1	-0.032884	0.304618	-1	-0.326158
UTP20	C1	A	-0.816765	-0.51377	-0.489481	-0.562473	-0.384698	-0.734243	-0.360626	0.358678	1	0.510396	-0.0748569	-1	-0.908091	-0.611341
VIP	C1	A	-1	-0.788385	-1	-1	1	-1	-0.887027	-1	-0.581118	0.266941	0.856475	-1	-1	0.523007
VWA9	C1	A	-0.402161	0.573997	0.423771	0.0998657	0.488226	0.164866	0.0130272	-0.00871318	1	0.380741	0.164866	-0.821889	-1	0.423771
WARS2	C1	A	0.507248	-0.109154	0.0577892	0.0245098	-0.549713	-0.976665	-0.165107	0.333026	0.92578	1	-0.322596	-0.549713	-1	0.431209
WDHD1	C1	A	-1	0.168781	0.109974	-0.403986	-0.222047	-0.101994	0.492179	0.516763	1	0.549479	-0.110537	-0.308404	0.310626	-0.82851
WDR35	C1	A	-0.253223	0.0152433	0.64877	-0.0181079	-0.0738241	0.247075	-0.0403748	-0.88318	1	0.9472	0.378289	-1	-0.640176	0.0706988
WDR36	C1	A	-0.360165	-0.351572	0.130942	-0.282986	0.0305359	-0.8222	0.280406	0.180915	1	0.888882	0.0891811	-0.282986	-1	-0.334399
WDR5	C1	A	-0.142178	-0.641887	0.0899674	-0.805461	-0.760756	-0.302887	-0.865177	0.803411	1	0.775215	-0.597439	-0.760756	-1	-0.760756
WDR55	C1	A	0.00868758	-0.0816605	-0.814132	0.188594	-0.354303	0.263246	0.11376	-0.0213991	1	-0.157153	0.352591	-1	-0.369521	-0.0515151
WDR83	C1	A	0.450187	0.235589	0.407409	-0.463264	0.24995	-0.0969376	-0.111492	-0.19899	0.0481613	1	-0.111492	-1	-0.760083	0.307318
WNT10B	C1	A	-0.0321973	0.445086	-0.449476	-1	0.352907	1	-0.0439916	0.202142	0.295064	0.786775	0.213783	-1	-0.257567	-0.197996
WWC2	C1	A	0.137056	-0.375878	-0.59673	0.0660235	1	0.163614	-0.522783	-1	-0.139921	-0.0769689	-0.312017	-0.624547	-0.708279	-0.0321501
XRCC2	C1	A	-0.552405	0.0608847	0.284734	-0.390373	-0.552405	-0.214387	0.391467	0.868781	0.662058	-0.0721082	-0.699938	-1	1	-0.799209
XRRA1	C1	A	0.335151	0.413709	-0.190952	-0.298347	0.683941	0.340783	0.272995	0.340783	0.475006	0.244615	-1	-0.796299	1	0.250297
YAF2	C1	A	0.459856	-0.120955	0.419818	0.526427	-0.28576	0.513128	-0.230691	-0.107276	0.0969196	1	-0.230691	-0.549201	-1	0.299275
ZBTB40	C1	A	-0.289997	0.128238	0.597224	-0.471559	0.49252	-0.277943	0.434148	0.104539	0.080817	1	-0.121803	-1	0.187379	-0.0978738
ZBTB49	C1	A	0.594905	-0.36839	0.245049	-0.420316	-0.149107	0.219839	-0.629291	0.0170724	0.68148	1	-0.589952	0.470615	-0.303661	-1
ZFP161	C1	A	-0.864866	-0.702206	0.643021	-0.447016	-0.711731	-0.616717	0.0339301	-0.278992	0.501655	1	-0.325499	-0.4564	-1	-0.232612
ZFPM2	C1	A	-0.337327	0.437391	0.169027	-0.376313	-0.176436	0.959986	0.431367	-0.600028	0.40724	1	0.352749	-0.600028	-1	0.610566
ZFR	C1	A	0.296813	-0.0836507	0.0538408	-0.530763	-0.406793	-1	-0.0530457	-0.360429	0.672782	1	-0.391331	-0.129614	-0.905598	-0.221739
ZMYM3	C1	A	-0.871962	0.427145	0.323961	-0.935929	-0.237978	-0.384992	0.509496	-0.112404	-0.0915137	1	-0.133305	-1	-0.406039	-0.0706349
ZNF225	C1	A	-0.146642	0.28572	1	0.316939	0.605658	-0.018984	-0.0083879	-0.146642	0.513375	0.839295	-0.103985	-1	-0.513497	0.727946
ZNF239	C1	A	0.300509	0.00826484	-0.690115	0.123673	-0.822234	-0.439713	-0.548132	0.155013	0.134126	1	0.144573	-1	-0.822234	-0.161009
ZNF248	C1	A	0.459957	-0.444756	0.331471	-0.542367	0.00071332	-0.383986	0.366593	-0.118727	0.691513	1	0.366593	-0.751356	-1	0.541301
ZNF302	C1	A	0.186445	-0.373049	0.386437	0.123574	-0.476314	-0.116977	-0.12971	-0.244642	-0.0915322	1	-1	-0.450452	-0.710439	0.695347
ZNF333	C1	A	-0.0253384	-0.040894	0.251665	0.106172	0.515674	-0.0798611	-0.111115	-0.596856	-0.0486785	1	0.205887	-0.0642608	-1	0.0444428
ZNF343	C1	A	0.0870461	0.318698	0.471067	-0.104531	0.529884	0.069736	0.190468	-0.078255	0.310185	1	0.000284553	-1	-0.595053	0.112972
ZNF367	C1	A	-0.152033	0.247036	-0.287282	-0.0446455	-0.116158	-0.849287	0.662096	0.48182	1	0.610794	-0.0624939	-0.269183	0.447252	-1
ZNF37BP	C1	A	0.700639	0.538494	0.561698	-0.903563	0.141903	-0.0225706	0.584889	0.445538	0.235579	1	-0.401117	-1	-0.783348	0.422264
ZNF45	C1	A	-0.909243	-0.443065	-0.462642	0.0296158	0.368643	0.133932	-0.200247	-1	0.0771123	1	-0.443065	-0.828979	-0.739135	-0.374723
ZNF486	C1	A	-0.341225	0.1008	0.397443	-0.133657	0.115787	-0.12603	0.622951	-0.411128	-0.457931	1	-0.356728	-0.12603	-1	-0.0499971
ZNF498	C1	A	0.106834	0.483868	0.161135	-0.522899	0.0196426	-0.266394	-1	0.150286	-0.056964	0.759399	0.505198	-0.612898	1	0.537151
ZNF501	C1	A	0.520801	0.169841	-0.0973106	0.57046	-0.866729	0.446091	-0.04616	-0.342004	-0.238625	1	-1	-0.458921	-0.853449	0.0684722
ZNF550	C1	A	-0.202039	0.105701	0.386252	0.37511	1	-0.0190716	0.319298	-0.421634	0.662708	0.319298	0.783081	-1	0.0717533	-0.643806
ZNF610	C1	A	-0.224803	-0.664738	-0.00422053	-0.448405	-1	-0.633657	-0.315906	-0.592308	-0.675112	1	0.321165	-0.61297	-0.407522	0.649764
ZNF638	C1	A	-1	0.449915	-0.0640066	-0.0424735	-0.0209508	-0.0424735	0.172283	0.0220631	0.34334	1	0.471199	-0.956023	-0.824354	0.0650351
ZNF670	C1	A	-0.453631	-0.0211364	0.78257	0.154488	-0.0968388	-0.699105	-0.122131	-0.0589548	0.794707	1	-1	-0.198186	-0.556652	-0.312766
ZNF720	C1	A	-0.204263	0.0704833	-0.0963405	-0.433871	-0.653651	-0.678208	0.224255	-1	0.954454	1	-0.409588	-0.48252	-0.678208	-0.421726
ZNF77	C1	A	1	0.703851	-0.857874	-0.311997	0.464628	-0.606993	-0.497944	0.449608	-0.173352	0.83751	-1	-0.763527	0.941023	-0.65386
ZNF772	C1	A	0.440514	0.3242	0.414723	0.543362	1	-1	0.3242	0.0502519	0.115805	0.899386	-0.0946946	-0.37424	-0.293987	-0.320704
ZNF786	C1	A	-0.583673	-0.458172	0.300638	-0.583673	0.0138952	0.058278	-0.0863278	0.0360989	0.978842	1	-0.0194566	-1	-0.401385	0.135712
ZW10	C1	A	-1	-0.369957	-0.0915484	-0.236371	-0.127666	-0.284855	-0.50435	0.72339	1	0.688571	-0.187992	-0.139718	-0.912461	-0.309137
EP400NL	C2	B	-0.313442	0.35606	-1	0.129214	0.685907	0.119281	-0.788986	0.336455	-0.23209	-0.130949	0.218343	-0.110794	1	0.109343
ABCA6	C2	B	0.3394	-0.427304	0.144155	0.256018	0.0126442	-1	0.577849	-0.215371	0.376318	0.172195	0.134798	0.144155	-0.119966	1
ABCB11	C2	B	-0.286826	-0.337449	-1	0.543246	-0.236411	-0.571568	-0.100606	-0.100606	-0.179046	-0.772644	-0.446636	-0.417424	-0.0156038	1
ACCS	C2	B	0.298036	0.221045	0.0230492	-0.284196	0.077417	-0.203449	-0.678022	-0.00727645	-1	-0.203449	-0.117175	-0.104907	1	0.0351551
ACHE	C2	B	0.151199	-0.13686	-0.348238	0.316826	-0.340056	0.480723	1	-1	-0.0402518	-0.838728	0.214501	0.488486	0.871782	-0.266602
ACOX3	C2	B	-0.175311	0.792737	0.609963	-0.611761	0.213751	-0.027023	0.714569	-1	0.425845	-0.134782	0.909534	0.333275	1	0.359758
ACSL5	C2	B	-0.683263	1	-0.775291	0.144971	-0.162874	1	0.474852	-0.00854671	0.221428	-1	1	0.68855	0.588181	-0.500072
ADAP1	C2	B	0.09816	0.791524	-0.923562	0.17042	-0.0928058	0.869964	-0.489766	0.974062	0.287274	-1	0.412338	-0.28566	1	0.695223
ADHFE1	C2	B	0.0310223	-0.605556	0.417337	-0.0400295	0.219263	-0.36294	-0.777164	-1	-0.0281699	-0.581161	-0.851166	0.830392	0.705088	1
ADM5	C2	B	-1	-0.673366	-0.378361	-0.153216	0.354326	-0.525344	-0.795257	-0.740996	0.108598	0.0955849	-0.140047	-0.140047	1	0.030397
ADPRHL1	C2	B	0.703171	0.0337548	0.469838	-0.915	-0.777756	-0.589495	-1	-0.117445	-0.198626	-0.310871	-0.321112	-0.0164992	-0.0366416	1
ADPRM	C2	B	-0.0421075	-1	1	-0.0252787	-0.878568	-0.14328	0.836997	-0.483023	-0.861261	0.722362	0.804289	0.656659	-0.244798	0.309321
AFF4	C2	B	-1	-0.652512	-0.306968	0.264679	-0.768125	0.943746	0.264679	-0.854976	0.0937394	0.548531	0.661708	0.179268	1	0.661708
AHNAK	C2	B	-0.68533	0.109735	-0.760906	-0.152355	-0.194557	0.265618	-0.51348	-0.342857	-1	-0.300392	-0.374756	-0.609993	1	0.0575466
AKIRIN2	C2	B	-0.128633	-0.13891	-0.680668	-0.58585	-0.0773296	0.0961298	0.587878	-1	0.167121	-0.407962	0.448603	1	-0.118362	-0.850346
ALPK1	C2	B	-0.0356926	0.318546	-1	-0.454059	-0.243921	-0.642479	-0.313753	-0.162718	-0.808628	-0.209084	-0.0356926	-0.220691	1	-0.337078
ANGPT1	C2	B	-0.241479	-0.896214	-0.850279	-0.186146	0.390063	-0.341513	-1	-0.953798	-0.142003	1	0.571009	0.131442	-0.873232	0.634437
ANGPTL6	C2	B	-0.0192395	-0.0192395	-0.427551	-0.547674	0.229156	-0.8761	0.105488	-1	-0.59414	0.290597	-0.27195	-0.244663	-0.190242	1
ANKRD37	C2	B	0.156149	-0.238171	-1	0.663041	0.233706	-0.733922	-0.143968	-0.546895	-0.151192	-0.96168	0.601524	1	-0.651324	-0.129531
AOAH	C2	B	-0.946618	-0.0346699	-0.380982	0.125785	-0.339855	-1	0.145731	-0.37069	1	-0.0145264	-0.350127	0.245096	0.819314	0.490887
AP1AR	C2	B	0.418189	0.139176	-0.429299	-0.273933	-1	-0.926345	0.290731	0.0806162	-0.273933	-0.429299	-0.489338	0.556426	1	0.544938
APOBEC3C	C2	B	0.265216	-0.647705	0.416851	-0.323571	-0.379069	-1	0.463138	-0.922279	0.329595	1	0.0640895	0.370391	0.347096	0.657955
APOBEC3D	C2	B	-0.172301	0.00620703	0.310656	-0.0926313	-0.394203	-1	0.526108	-0.928768	0.188523	1	-0.09925	0.706824	0.399847	0.169123
APOC2	C2	B	-0.42717	-0.746863	1	-0.647261	-0.549057	-0.468961	-0.217841	-1	0.576365	-0.0224576	-0.0816908	0.893887	0.419413	-0.250265
APOL1	C2	B	0.203154	0.280046	-0.0446453	0.297047	0.360523	0.43194	0.3942	-1	0.457014	-0.168847	1	0.861223	0.45284	-0.445348
APPL2	C2	B	0.166152	-0.332744	0.271713	-0.193113	-0.379545	-0.395174	0.540176	-0.356129	-0.293843	-1	-0.615503	-0.20084	1	0.628728
ARFGAP1	C2	B	-0.739332	0.980881	-1	-0.0264289	0.557877	0.75072	-0.164034	-0.124669	0.53854	-0.381254	1	0.0911335	0.75072	-0.0460571
ARHGAP12	C2	B	-0.033289	-0.371558	-0.49018	-0.0771803	-0.386359	0.0979741	-0.341981	-0.371558	-1	-0.312435	-0.698984	-0.327204	1	0.858745
ARRDC4	C2	B	-0.775474	-1	0.114623	-0.181652	-0.0138402	0.0995638	-0.173986	-0.444555	-0.767514	-0.158663	-0.151008	-0.656491	-0.0518231	1
ARSE	C2	B	0.275979	0.146483	-0.370689	0.514228	-0.418388	0.266757	0.155761	0.704571	0.331217	-1	0.550626	0.0161262	0.839408	1
ASAH1	C2	B	0.444656	-0.53671	-0.0199197	0.597449	-0.772575	-0.0616736	-0.0825791	-0.0199197	-1	0.331957	0.0321662	1	-0.611496	0.413975
ASTN2	C2	B	-0.796906	-0.619575	-1	0.151998	-0.397416	-0.109187	0.3315	-0.880258	0.924527	-0.0634923	-0.304683	1	0.564431	0.163269
ATF3	C2	B	0.208083	0.142512	-0.156059	0.880581	0.315925	0.352493	0.585322	-0.162632	-0.0453143	-1	0.56182	0.300628	0.852493	1
ATG4D	C2	B	0.194727	0.424445	0.238539	0.430591	-0.194268	0.081298	0.119232	0.226038	-0.430141	-1	-0.136045	-0.142499	1	0.552822
ATP10A	C2	B	0.0176152	0.296933	-0.267637	0.365864	0.978121	-0.740349	-0.259631	-1	-0.0767971	0.742502	0.30461	0.615627	1	-0.029508
ATP8B4	C2	B	-0.169201	-0.117793	-0.446582	0.026859	0.394523	-0.846089	0.369756	-1	0.0944217	0.542219	-0.298547	0.427478	1	-0.177788
ATXN7	C2	B	-0.340261	-0.205924	-0.0603588	-0.36478	-0.193754	-1	0.558884	-0.37705	0.0361203	0.0841921	-0.0361969	0.792218	1	-0.303537
AVPI1	C2	B	-0.256894	-0.738274	0.0391648	0.161257	-0.832222	-0.139096	0.107126	-0.759898	-0.201336	-1	-0.118411	0.0867721	0.194983	1
B4GALNT3	C2	B	0.367197	0.475086	-1	0.766717	0.307429	1	0.787644	0.437438	0.787644	-0.429038	0.891717	0.714235	0.771953	0.693175
BANP	C2	B	-1	0.131616	0.248369	0.312988	0.235425	0.118608	0.67167	0.403162	0.0142923	0.351675	0.15761	0.0925718	1	0.633495
BATF	C2	B	0.350136	0.358645	0.568497	0.375636	0.260244	-0.370802	0.622174	-1	0.328824	0.889299	0.655029	1	0.744695	-0.0245302
BAZ2A	C2	B	-0.221672	-0.0122741	0.247781	-0.291741	-0.344382	-0.502767	0.642936	-1	1	-0.06451	0.454487	0.402921	0.247781	0.728271
BBC3	C2	B	0.360459	0.985642	-0.907005	-0.295571	-0.845196	-0.49268	0.725804	-0.645348	-1	0.242432	0.6677	0.609463	1	0.682239
BCL2L2	C2	B	0.504861	0.464276	-1	0.369316	0.773737	0.437181	0.328506	-0.152659	0.626218	-0.0695037	0.504861	0.0822227	0.893782	1
BEST4	C2	B	0.667835	0.556247	-0.510776	0.739362	0.00415067	-1	0.639493	0.6858	-0.195181	-0.432584	0.271644	0.24406	0.310042	1
BFAR	C2	B	-1	-0.233645	-0.83311	0.235773	-0.625428	0.0527135	0.073093	-0.83311	0.760167	0.296616	1	0.357371	-0.521972	0.174842
BID	C2	B	0.277691	0.24036	-1	0.708869	0.00253374	0.140517	-0.390773	1	0.745459	0.0653547	0.733269	0.611013	0.314962	0.818469
BMP5	C2	B	0.102579	-0.326717	-0.781435	0.341002	-0.13056	-0.455837	-0.393232	-1	0.214491	-0.199732	-0.357686	0.300419	-0.559809	1
BSPRY	C2	B	0.451625	0.617231	-1	0.292749	-0.150039	1	0.174698	0.764872	0.242259	-0.63164	0.911206	0.275936	0.878799	0.0557982
BTG2	C2	B	-0.0172673	-0.337467	-0.218556	0.0795894	0.342345	-0.560011	-0.0219029	-1	0.202762	0.252514	0.306509	-0.190226	-0.477191	1
BTNL3	C2	B	0.663877	0.791105	1	0.837099	0.183326	0.847267	-1	0.380709	0.234775	-0.334726	0.695313	0.629613	0.460413	0.925425
C11orf21	C2	B	-0.116695	0.0563937	-0.437176	0.281232	-0.75711	-0.204075	-0.592098	-1	-0.108779	1	0.350258	0.0563937	0.532629	0.456939
C11orf75	C2	B	0.403072	-1	0.918942	0.580184	-0.675537	0.00876649	-0.551901	-0.196915	0.308076	-0.00328381	1	0.638933	-0.196915	0.0929497
C14orf159	C2	B	0.0538157	0.503428	-1	0.221057	0.13369	0.0458045	-0.897152	-0.286449	-0.409894	-0.559402	0.157569	-0.278256	1	-0.139662
C17orf107	C2	B	0.825119	0.206502	-1	0.26248	0.840417	0.0938415	-0.61121	-0.0851259	0.0371553	-0.358125	0.825119	0.0857581	0.421145	1
C19orf21	C2	B	0.415847	0.76902	0.301995	0.344823	0.124204	0.846537	0.486428	0.104816	0.153225	-1	0.448839	0.607739	1	0.67714
C1orf52	C2	B	-0.947614	0.352368	-0.239921	0.352368	-0.0356448	-0.0526194	-1	0.735848	0.436115	0.553003	0.553003	0.602971	1	0.917681
C1orf74	C2	B	-1	1	-0.165281	-0.284932	0.438881	0.91451	0.21958	0.351397	0.336786	0.785711	0.670649	0.351397	0.395179	0.85735
C1QA	C2	B	0.576835	-0.126255	-0.341316	0.523776	0.190262	-0.546266	-0.690251	-1	0.60326	0.344869	0.16273	1	0.240542	-0.187914
C2CD2L	C2	B	-0.197398	-0.502561	0.24153	-0.444943	-1	-0.435358	-0.0842979	-0.58934	-0.492945	-0.725176	-0.75442	0.0374214	1	0.232303
C4orf36	C2	B	-0.0283888	-0.639508	-0.884754	0.831405	1	0.381609	-0.300008	-0.171833	-1	0.0826336	0.923502	0.114267	-0.092044	0.846777
C5orf30	C2	B	0.344321	0.20516	-0.35833	0.167393	-0.313083	0.151167	0.617501	0.221307	-0.403763	-1	-0.622154	0.344321	1	0.434374
C6orf222	C2	B	0.398432	-0.0394092	0.512098	-0.154826	-0.40091	0.0642798	0.373536	0.136176	-0.499015	-1	0.561086	-0.128468	1	0.96265
C6orf57	C2	B	-1	-0.0989876	-0.0989876	-0.114553	-0.380463	-0.00577481	-0.83986	0.118038	0.00973115	0.318098	0.25669	-0.114553	-0.0523432	1
C9orf72	C2	B	0.336682	-0.582413	0.134829	0.587127	0.353443	-0.0513896	0.967176	-1	0.835524	0.0333966	1	0.75295	0.620364	0.88496
C9orf89	C2	B	0.034357	1	-0.206748	0.341647	0.233135	0.827776	0.615298	-0.025654	-0.146205	-1	0.673465	0.547227	0.827776	0.252907
CA5BP1	C2	B	-0.190827	-0.693286	0.007187	-0.462257	0.035339	0.467438	-1	-0.376203	-0.162437	0.356687	1	-0.361891	0.31502	0.837416
CA7	C2	B	0.62974	0.566686	-0.639887	0.82879	-0.337126	-1	0.745496	0.5782	-0.0362668	-0.448862	0.25921	0.5175	0.488376	1
CAMK2N1	C2	B	0.301728	0.363793	-0.412169	0.346079	-0.329563	0.61892	0.939849	-0.129038	-0.736643	-1	0.337217	0.292846	0.732257	1
CARS	C2	B	-1	-0.540051	-0.335043	0.497	-0.0738804	0.341289	0.412186	0.141713	1	0.213171	0.861279	0.341289	0.0556962	0.595593
CBX1	C2	B	0.288203	-0.464565	-0.541643	-0.954753	-0.66345	-0.57478	-1	-0.333212	0.0550679	0.224926	-0.453582	-0.719097	0.277673	1
CCDC11	C2	B	-0.258582	-0.0613542	-0.927385	-0.428173	0.468716	-0.189273	-1	-0.886039	-0.238748	-0.711512	-0.488464	-0.701305	1	-0.21894
CCDC144A	C2	B	-0.958109	0.100853	-0.579027	-0.202987	0.746359	0.58431	0.200547	1	-0.417655	-0.833255	-1	-0.4337	-0.0774591	-0.234563
CCDC85C	C2	B	-0.672992	0.608161	-0.348717	-0.652645	-0.897514	0.902411	0.172519	0.489834	1	-1	0.784978	-0.0271286	0.921948	1
CCDC88A	C2	B	0.169083	-0.429438	0.489127	0.169083	0.404815	-0.354706	0.793805	-1	0.0215232	1	-0.0115769	0.196163	-0.770099	-0.337542
CCHCR1	C2	B	1	-0.260716	-0.716564	-0.604983	-0.732586	0.0290839	-0.153156	0.725197	-1	-0.861519	-0.902088	0.36371	0.73232	0.67522
CCL14	C2	B	0.0671724	-0.590491	-0.802614	-0.139523	0.615464	-1	0.319285	-0.688174	0.537856	0.568928	1	0.0830027	0.319285	0.98473
CCL4	C2	B	0.253672	0.426651	-0.0308026	0.2982	0.359359	-0.253496	0.0547812	-1	0.60496	0.335643	0.423303	1	0.215757	-0.161311
CCL5	C2	B	0.175903	0.201572	0.353224	0.158726	0.0633252	-0.297587	0.291922	-1	0.386387	0.705294	0.246925	1	0.859614	0.190177
CCRL2	C2	B	0.319459	0.249833	0.206166	0.586515	-0.0849717	0.371486	0.206166	0.0126471	0.466445	-1	0.42335	1	0.23238	0.552299
CD226	C2	B	-0.298945	0.184167	0.0233016	-0.154652	0.272175	-0.364961	0.419629	-1	0.21067	0.752219	0.376538	1	0.354906	-0.021956
CD247	C2	B	-0.246009	0.225789	0.479881	0.293937	0.19911	-0.233825	0.432001	-1	0.18382	1	0.621619	0.728758	0.625216	0.301468
CD300C	C2	B	0.610847	-0.0892745	-0.879354	0.283049	0.411257	-0.634419	-0.0473095	-1	0.735499	-0.408952	0.262675	1	0.00840841	-0.322839
CD3E	C2	B	-0.00232546	0.169426	0.558388	0.265376	0.111711	-0.358258	0.458485	-1	0.371489	1	0.478601	0.714803	0.449843	0.348072
CD40	C2	B	-0.207359	0.488734	0.46713	-0.0759154	-0.0588862	-0.328765	0.580078	-1	-0.259226	0.912103	0.92248	1	-0.0815977	-0.0136038
CD55	C2	B	-0.201675	-0.711994	-0.933427	-0.136567	0.594507	0.274591	-0.60346	-1	0.194867	-0.4097	1	-0.0398556	-0.608363	-0.145837
CD6	C2	B	-0.0693291	0.33489	0.506368	0.0706537	0.0661758	-0.323813	0.442489	-1	0.0392559	1	0.429652	0.765172	0.523317	0.217051
CD69	C2	B	-0.233878	0.110791	0.75796	0.344538	-0.155393	-0.889992	0.681541	-1	0.275206	1	0.375139	0.732577	0.166013	0.622768
CD7	C2	B	0.281583	0.438178	0.457093	0.275109	0.187067	-0.3112	0.794305	-1	0.606429	0.915584	0.535307	1	0.850793	0.0342226
CD9	C2	B	-0.128254	0.185603	-0.864646	0.415305	-1	0.398941	0.202054	0.185603	0.169145	-0.712917	0.15268	0.119731	-0.161435	1
CD96	C2	B	-0.198285	0.39563	0.603677	0.0727128	0.123275	-0.460956	0.806292	-1	0.488339	1	0.277135	0.82166	0.794745	0.273016
CDC23	C2	B	-0.164319	0.270246	0.337472	0.162309	-1	0.564701	0.431286	0.256779	1	0.829419	0.921415	0.471385	0.243305	0.631143
CDK19	C2	B	0.67717	-0.982118	0.00526206	-0.256558	-0.537957	0.144121	0.265182	-1	-0.046949	1	-0.256558	-0.169072	0.745377	0.881401
CEACAM1	C2	B	0.671962	0.33679	-0.525483	0.683589	0.384796	0.57846	1	0.154683	0.671962	-1	0.601918	0.852573	0.852573	0.53924
CEACAM19	C2	B	-0.150491	-0.130796	-1	0.0356485	0.65677	0.0453864	0.190759	0.401645	-0.37871	-0.732276	-0.0620534	-0.27909	1	0.420681
CEACAM21	C2	B	-0.55235	0.256799	-0.405571	-0.484457	-0.182065	-0.518372	-0.677489	-0.965168	-1	1	0.52576	0.50439	-0.360647	-0.259977
CEBPD	C2	B	0.592413	-0.230348	0.0446726	0.176055	-0.173126	-0.28774	0.774624	-0.335698	0.819909	-1	0.222762	0.683733	-0.403038	1
CEP70	C2	B	0.144324	0.737237	-1	-0.71858	-0.88298	-0.941388	0.371372	0.1626	-0.253499	0.153465	-0.555768	0.389405	1	-0.169454
CFD	C2	B	0.373524	-0.417247	-1	0.403975	0.297117	-0.0989185	-0.916498	-0.337011	1	0.68267	0.297117	0.794153	-0.138331	0.860636
CHGA	C2	B	-0.27611	0.383328	-0.166436	-0.116629	-0.363932	-0.671305	0.0399632	-1	0.627015	-0.433901	0.746332	0.51023	1	-0.656876
CHGB	C2	B	-0.705869	0.508535	0.764393	-0.34901	-0.271903	-1	0.0239019	-0.937079	0.256034	-0.49585	1	0.214869	0.827619	-0.910201
CHIC2	C2	B	-0.396823	-0.960204	0.443333	0.0650303	-0.345072	-0.960204	0.54323	-1	0.229683	0.115811	0.430817	1	-0.960204	0.430817
CHMP1B	C2	B	-0.0137602	-0.422322	-0.14453	0.4041	-0.0572922	-0.0427751	0.389779	-0.910462	-0.246601	-1	0.518442	0.217441	0.489894	1
CLCN2	C2	B	0.258077	0.1283	-0.576207	-0.0611936	-0.629473	-0.156861	0.493077	0.0920475	-0.508003	-1	-0.644727	0.164464	0.869728	1
CLDN23	C2	B	0.31649	0.325556	-0.451444	-0.0765973	-0.133359	0.271039	0.602582	-0.0389346	0.0546056	-1	-0.0718817	0.576106	1	0.829148
CLEC2B	C2	B	0.129957	-0.13754	0.0339506	0.467729	0.560048	-0.0571789	-0.447182	-1	0.41854	0.921779	0.247411	1	0.456817	0.186044
CLEC2D	C2	B	-0.236153	0.175978	0.677221	0.0293315	-0.124469	-0.482808	0.792858	-1	-0.177884	1	0.403535	0.576183	0.294772	0.205841
CLIC2	C2	B	0.534622	-0.527272	-0.013482	-0.108622	0.0198917	-0.445677	-0.0637426	-1	0.141361	1	0.331753	0.587363	0.00321811	0.0808022
CLIC3	C2	B	0.871246	-0.40992	-1	0.0868757	-0.457453	0.849666	0.109717	0.521732	-0.268326	0.49219	0.587963	1	0.83526	-0.190304
CNOT8	C2	B	-1	-0.67823	0.32508	0.212256	0.0646383	0.132903	-0.257015	0.504298	0.212256	0.704039	0.770183	0.132903	0.178286	1
COL4A6	C2	B	-0.53215	0.257554	-1	0.688256	0.287231	-0.0508013	-0.63549	-0.918068	0.514855	-0.53215	0.00997023	0.405235	-0.39047	1
COMMD5	C2	B	0.0340134	1	-0.397486	-0.0772093	-0.125014	0.144789	-0.42972	-0.15693	0.443237	-1	0.753939	0.396328	0.0340134	0.81566
COQ10B	C2	B	0.838056	-0.48808	0.0460049	0.571265	-0.120885	-0.0752829	0.89704	-1	0.70494	0.257152	0.332222	1	0.37718	0.451968
CPEB2	C2	B	-0.144093	-0.645531	0.841739	-0.337858	-1	0.589013	0.454926	-0.323965	-0.84339	-0.505192	0.468368	0.387601	1	0.575638
CREM	C2	B	-0.0224076	-1	-0.0950727	0.136676	0.776578	-0.241074	-1	-0.446999	-0.373249	0.607619	0.309012	1	-0.153365	-0.211802
CRTAM	C2	B	-0.703424	-0.668374	-0.0674341	-0.703424	-0.653401	-0.653401	-0.118513	-1	-0.297564	0.778689	-0.335783	1	0.316467	-0.27377
CSNK1D	C2	B	-0.382558	0.349403	0.518811	-0.308925	-0.0153685	0.349403	0.591257	-1	1	-0.358003	0.591257	0.325159	0.687703	0.0577782
CSRNP2	C2	B	-0.296159	0.281363	-0.473582	0.440037	0.974248	-0.555923	0.858016	-1	0.584555	0.0681214	1	0.307883	0.268092	0.532105
CST7	C2	B	-0.197776	-0.00275113	0.533241	0.140042	0.194798	-0.609244	0.409647	-1	0.548076	1	0.536953	0.98261	0.35274	0.147891
CTGF	C2	B	-0.937029	-0.806515	-1	1	0.0974177	-0.091268	-0.218878	-0.817803	-0.0543251	-0.418554	0.180252	0.318637	-0.288623	0.869965
CTSL1	C2	B	-0.160883	-0.225355	-0.538493	0.0882973	0.353037	-0.084957	-0.546892	-1	-0.0929172	-0.00970661	0.0139182	1	-0.314813	0.00605058
CWH43	C2	B	0.172555	0.671252	-1	0.639891	-0.494234	-0.000592802	0.465752	0.622713	-0.120082	0.277037	0.0724504	0.512708	0.567974	1
CX3CL1	C2	B	0.113339	0.184541	-0.550511	-0.172624	0.208145	-0.576308	0.22698	-1	-0.0211805	1	0.773578	0.137139	-0.246877	0.422289
CXCL10	C2	B	0.554648	0.476169	0.501506	0.234396	0.41663	-0.138136	0.336318	-1	0.543499	-0.258052	0.773393	1	0.800186	-0.439244
CXCL11	C2	B	-0.119455	0.729702	0.472119	-0.0882876	0.0772638	0.149395	0.4181	-1	0.217713	-0.779603	0.789045	1	0.759447	-0.821631
CXCL9	C2	B	0.140243	-0.0813482	-1	-0.309382	-0.331449	-0.68553	-0.335133	-0.794166	-0.113521	-0.20359	-0.199967	1	0.335476	0.0600685
CYP4F35P	C2	B	-0.388191	-0.388191	-1	-0.882181	-0.3675	1	0.409685	-0.121245	-0.839549	-0.659602	0.0509529	-0.0501184	0.904687	-0.659602
CYR61	C2	B	-0.0510696	-0.359167	-0.911126	0.687171	0.550206	0.0527575	-0.106649	-1	0.304243	0.444584	0.755685	0.224429	0.101129	1
DACH1	C2	B	0.421198	-0.597119	0.0300591	0.29197	0.230762	0.526776	-1	-0.228684	0.616672	0.541796	0.0921058	0.586767	0.0378293	1
DCTN6	C2	B	0.471446	0.415531	-0.203092	0.163247	-1	1	-0.514871	0.527309	0.499384	0.833603	0.666732	0.944587	0.191332	0.694577
DDX60	C2	B	0.118137	0.0543702	-0.00326593	-0.347508	-0.67337	-0.15163	1	-1	-0.453092	-0.788194	-0.197094	0.420295	0.445187	-0.360663
DGCR6	C2	B	0.191598	0.77715	-0.740362	0.247444	-0.339577	-0.147773	-0.700801	-1	0.560155	0.541934	1	-0.128723	0.00397754	0.330837
DGKE	C2	B	-1	-0.0938829	-0.66661	0.307159	-0.0265849	0.214168	0.518392	0.240773	-0.161366	0.792898	0.844838	1	-0.378572	0.0137054
DISC1	C2	B	0.444196	-0.388854	-0.361243	-0.333683	0.487693	0.312939	-1	-0.434987	0.100497	0.64324	0.251289	1	0.0110788	0.118316
DLL1	C2	B	-0.71983	-0.141196	-0.470341	0.057844	0.852214	0.27867	-1	-0.334438	0.424112	0.303008	0.488306	0.0413572	0.568167	1
DNAH9	C2	B	-0.156566	0.211465	-1	-0.888678	0.0817505	-0.596519	-0.259119	-0.658735	-0.456704	-0.976449	0.11826	-0.501208	1	-0.204998
DNAJA4	C2	B	-0.315667	-0.633702	0.801823	-0.0898938	-1	-0.36096	-0.0898938	-0.656507	0.890011	-0.885205	0.669209	9.30556e-05	0.536195	1
DNAJC12	C2	B	-0.136045	-0.202345	-1	0.291495	-0.0749482	0.516976	-0.984321	0.174156	0.309402	-0.211859	1	-0.0983939	0.424868	-0.537031
DNAJC6	C2	B	0.442988	-0.864488	-1	-1	0.0839544	0.00530009	0.220714	-0.606939	-0.262927	0.404544	0.24016	0.567325	1	0.181754
DPP10	C2	B	0.840195	0.0163139	-0.437662	-0.664382	-0.758065	-0.55062	-0.820827	0.0758824	-1	0.399603	-0.305185	-0.820827	1	0.868512
DUSP2	C2	B	-0.596484	-0.50114	0.778234	-0.0248675	-0.251037	-1	0.839687	-0.660529	0.00532636	0.822962	0.361051	0.202462	-0.0430255	1
DUSP4	C2	B	-0.560591	-0.125955	-0.242657	0.256366	0.464898	0.566924	0.0657514	-1	0.299341	0.0657514	1	0.566924	0.307127	-0.121822
DYNLT1	C2	B	0.162421	0.684501	0.519464	0.25809	-0.175079	0.317713	-0.247946	-0.175079	-0.357612	-1	0.400967	1	0.801777	-0.553667
DYRK2	C2	B	-0.231883	-0.038485	0.20919	-0.438609	-0.0498123	0.398601	0.197995	-0.186218	-1	-0.589183	-0.323511	-0.300567	1	0.50923
EDAR	C2	B	-0.594416	-0.545629	-0.146212	-0.0415995	-0.711261	-1	-0.551714	-0.74224	-0.0473823	0.503854	-0.0763476	-0.491028	-0.340924	1
EDN3	C2	B	-0.371034	-0.549621	0.377755	0.0385441	-0.667735	-0.549621	0.228813	-1	-0.61897	-0.921469	-0.336971	-0.660757	-0.343776	1
EGR1	C2	B	-0.623408	-0.478519	-1	0.342	-0.560457	-0.50136	-0.481777	-0.961371	0.0715336	-0.514448	0.205195	-0.381501	-0.067918	1
EGR2	C2	B	0.204546	-0.0354994	-0.0662417	-0.100254	-0.350791	-0.257515	-0.0201914	-1	-0.0263096	0.363805	0.192785	0.222141	0.201608	1
EGR3	C2	B	-0.820674	-0.415874	-0.0989762	-0.197181	-0.388506	-0.729438	-0.144597	-1	-0.223653	0.0956927	0.277927	-0.0280077	-0.317277	1
EIF4A2	C2	B	0.69612	-0.420808	-0.316393	0.0124705	-0.385972	-1	0.150136	-0.946999	-0.0738113	0.645249	0.983178	-0.229588	0.882098	1
EIF4A3	C2	B	-0.443842	-0.0568493	-1	-0.00879396	-0.655381	-0.137098	-0.233656	0.0871065	0.656708	0.00720889	1	0.781956	-0.525042	-0.185341
ELF4	C2	B	-0.00988006	-0.205641	-0.418977	-0.899698	-0.550921	-0.107621	1	-1	-0.123938	-0.849656	-0.617083	0.0875846	0.538809	0.34615
ENPP1	C2	B	0.774979	-0.634522	0.759335	0.144135	0.0623384	-0.798746	0.362764	-1	-0.127519	-0.37886	0.0951111	0.045925	0.506751	1
ERCC6	C2	B	-0.516437	-0.22592	1	0.344191	-0.959307	-0.199693	-1	0.138531	-0.199693	0.203	-0.147329	0.0349979	0.459061	0.6366
EREG	C2	B	0.363452	0.117866	-0.410383	0.453223	-0.180103	0.234289	0.920115	-0.4885	0.960148	-1	0.272757	1	0.726295	0.363452
ETHE1	C2	B	0.120737	0.474699	-0.551348	0.404557	-0.585397	0.211615	0.127246	0.601413	0.10771	-1	-0.128682	0.39177	0.53185	1
EVL	C2	B	0.260287	0.570458	0.695583	0.279552	0.317942	-0.0665621	0.669983	-1	0.202209	1	0.537003	0.629587	0.851046	0.264144
EYA2	C2	B	0.890224	-1	-0.642972	-0.541753	-0.16012	0.0114872	-0.541753	-0.919749	-0.280944	-0.227936	0.744621	-1	0.0779839	1
FABP3	C2	B	1	-0.144916	-0.542671	-0.692651	0.241927	-0.457222	-0.582815	-1	-0.150403	0.0128184	0.220849	0.496361	0.262957	-0.23863
FAM177A1	C2	B	0.907954	-0.119317	-0.157193	0.3136	0.0129552	-0.768312	0.815687	-0.214076	0.425741	-1	-0.0814788	0.518943	0.667601	1
FAM225A	C2	B	0.728803	0.15234	0.0508667	0.3134	0.243131	-0.445147	-0.656334	-0.6989	0.522418	-1	0.522418	1	0.0813746	-0.01032
FAM227A	C2	B	-0.308808	-0.308808	-1	-0.734747	0.11889	0.525667	-0.794696	-0.00722447	-1	0.164536	0.107461	-0.449691	1	-0.508713
FAM86HP	C2	B	-1	0.63706	-0.262579	0.299642	0.237797	1	-0.167987	0.237797	0.75863	-0.341681	0.591317	0.819193	0.78893	0.484256
FCN1	C2	B	1	-0.738784	-0.893219	-0.738784	0.446946	-1	-1	-0.642223	0.758817	0.395429	0.971867	0.41017	-0.45132	-0.154915
FCRL6	C2	B	0.266682	0.0376768	0.544668	-0.521109	-0.0692225	-0.455364	-0.587265	-1	0.236023	0.35206	-0.158073	0.704504	1	-0.475045
FGL2	C2	B	0.674399	-0.129108	1	-0.149911	-0.00537145	-0.420878	-0.0835245	-1	0.160817	0.59859	0.236721	0.87202	0.54511	0.027317
FHL2	C2	B	-0.181735	0.0454246	-0.638993	0.423559	0.282821	0.436897	0.174741	-0.363047	0.181518	-1	1	0.714418	0.615864	-0.68188
FLT3LG	C2	B	0.490717	0.490717	-0.0827902	-0.104025	0.183082	0.0648448	0.127582	-1	0.334437	1	0.341273	0.691639	0.993518	0.162299
FOS	C2	B	-0.176985	-0.237986	-0.887589	0.671414	-0.0625981	-0.352332	-0.481375	-0.80701	0.0762166	-1	0.47611	-0.152739	0.226503	1
FOSB	C2	B	-0.687139	-0.875427	-0.730619	0.629362	-0.283099	-0.475392	-0.00194727	-0.890449	-0.489225	-1	0.251943	-0.932759	-0.371529	1
FOSL1	C2	B	-0.750067	-0.117384	-0.92704	0.532913	0.423951	0.250549	-1	-0.893576	0.447757	-0.29192	1	0.235938	-0.625103	0.352129
FSD1	C2	B	-1	0.165434	-0.222838	-0.58891	-0.222838	-0.50483	-0.513214	-0.555215	-0.239263	-0.108426	-0.149176	-0.0921609	1	-1
FYN	C2	B	0.214083	0.325523	0.789141	0.292275	0.351275	-0.230126	0.670787	-1	0.482257	0.98994	0.635597	1	0.582483	0.321837
GABRA2	C2	B	0.771636	-0.667815	-0.913872	0.136115	-0.214839	-0.19664	-1	-0.481263	-0.40729	0.64324	-0.95209	1	-0.115014	0.694731
GADD45A	C2	B	-0.609419	-0.457403	0.622049	-0.276559	-0.087499	-0.176822	-0.107313	-1	-0.376818	0.381994	1	0.0211119	0.37233	0.37233
GALE	C2	B	0.453463	0.375097	-0.457839	0.53145	-0.265955	0.797216	0.261224	0.0131881	0.600456	-1	0.496836	1	0.831192	-0.329662
GBP2	C2	B	0.704455	0.337654	0.355345	-0.118289	0.236973	0.177403	0.652651	-1	0.272592	-0.148822	0.652651	1	0.88141	0.0212986
GDF15	C2	B	-0.263313	-1	-0.209361	0.132725	-0.481169	0.764688	-0.599249	-0.0639311	0.334138	-0.247877	0.341544	0.237513	0.378516	1
GHRLOS	C2	B	-1	-0.363425	-0.790043	-0.223093	-0.363425	-0.401857	-0.299523	0.391041	-0.569205	0.685511	-0.672844	-0.058429	1	0.452725
GOSR1	C2	B	0.552934	0.540047	0.358953	-0.178776	-1	0.332979	-0.311636	0.0586721	0.923905	0.37193	0.26793	0.26793	1	0.332979
GPBAR1	C2	B	0.236331	0.260278	-1	-0.384438	0.415225	-0.446371	-0.310376	-0.949018	0.509971	1	-0.126439	0.849631	0.907602	0.0194771
GPNMB	C2	B	0.354526	-0.0269959	-0.0521471	-0.00908031	0.244442	-0.0990728	0.118711	-1	0.111666	0.388611	0.195787	1	0.247906	-0.401757
GPR155	C2	B	1	0.342945	0.206088	0.060111	0.649601	-0.637323	-0.00958969	-1	0.7454	0.855102	0.656995	0.796705	0.267084	0.804018
GPR171	C2	B	-0.886499	-0.425056	0.061591	-0.47555	-0.458697	-0.791204	0.102032	-1	0.585826	0.909061	-0.358025	1	0.166484	-0.0850135
GPR174	C2	B	-0.301464	0.0625422	0.151094	-0.222761	-0.0811434	-0.869432	0.212521	-1	-0.503947	1	0.372701	0.364122	0.295163	-0.301464
GPR55	C2	B	-0.245488	0.161806	0.353631	-0.523298	-0.28571	-0.668336	0.0711368	-1	0.0906285	0.90391	-0.42765	1	0.806978	0.270914
GPT	C2	B	0.981527	0.631954	0.562207	0.453699	0.168719	0.472911	0.498485	0.657227	0.305486	-1	0.472911	0.517633	1	0.600296
GPX3	C2	B	0.315752	-0.638914	0.848841	0.0817896	0.627389	-0.000913793	-1	-0.534225	0.563888	0.163802	0.040525	0.47528	0.0353547	1
GRAMD2	C2	B	0.1433	0.419343	0.419343	-0.0731676	-0.152448	-0.596358	0.190802	-0.980107	-0.164699	-1	1	0.648678	0.261655	-0.500994
GRAMD4	C2	B	0.25642	0.98203	-0.306626	0.200013	-0.161686	-0.0944711	0.275181	-0.0370711	-0.838981	-1	0.265803	-0.80896	1	0.764876
GRIPAP1	C2	B	-0.233184	0.288911	-0.989443	-1	-0.0408647	-0.212854	-0.345361	-0.396555	-0.800346	-0.427334	-0.355589	-0.706451	1	-0.284097
GTF2A2	C2	B	-0.813878	0.50057	-0.77676	-0.187636	-0.758215	-1	-0.279101	1	0.356692	-0.665619	-0.499498	0.284553	0.946795	0.139873
GZMB	C2	B	-0.154524	0.385797	-0.083761	0.0252803	0.111641	-0.440103	-0.050223	-1	0.751558	-0.469456	0.152873	1	0.754202	-0.778427
GZMH	C2	B	-0.516145	0.38941	0.381152	0.086391	-0.175587	-0.492965	-0.255955	-1	0.41413	0.209881	0.00439378	1	0.00439378	-0.238022
GZMM	C2	B	0.0622114	-0.0640741	0.186793	-0.2879	-0.746556	-0.505678	0.208289	-1	0.0294334	1	0.462413	0.82091	0.251132	0.37848
HBEGF	C2	B	-0.350874	0.172878	-0.97565	0.950378	0.1347	-0.0449638	-0.47465	-0.815363	0.289636	-1	0.850111	0.0330812	0.448022	1
HDHD1	C2	B	0.222964	-0.333553	-0.254998	-0.650779	-0.624158	-1	0.876622	-0.26807	0.752507	0.222964	1	-0.372942	0.273982	0.652677
HEATR8	C2	B	-0.262956	0.114614	-0.167358	-0.421811	-0.498593	-1	-0.0725723	0.537409	-0.876141	-0.667976	-0.0254801	-0.753642	1	0.764851
HELZ2	C2	B	0.102201	0.508371	0.364664	-0.187818	0.241338	0.979282	0.0653543	-1	0.335744	-0.316149	0.909998	0.784413	1	-0.346516
HES2	C2	B	0.889475	0.8432	-1	0.534432	0.286956	0.543876	-0.742491	0.325275	0.411165	-0.539385	1	0.496604	0.401645	0.750253
HK3	C2	B	1	0.382585	0.145277	0.331697	0.83051	-0.570562	-0.453745	-1	0.714027	0.190558	0.726346	0.812198	0.903461	-0.210298
HLA-G	C2	B	-1	-0.575597	-0.481505	-0.536225	-0.252121	-0.244614	0.90656	0.881412	-0.118313	-0.937035	0.75739	1	-0.267162	0.0666131
HNF4A	C2	B	0.0528721	0.741951	0.691989	-0.247474	-0.881768	0.930813	0.48094	-0.0916272	0.298468	-1	0.0116803	0.267914	0.731968	1
HPSE	C2	B	-0.14197	0.058294	-1	0.914026	0.0979478	0.468247	0.557471	-0.162182	0.468247	-0.352492	0.557471	1	0.287777	0.189965
HRASLS2	C2	B	0.277309	0.231378	0.59157	0.0102129	-0.311334	0.2178	0.274617	0.088584	0.0130302	-1	0.441802	-0.146884	1	-0.0435771
HSD11B2	C2	B	0.562455	0.31045	-0.0679544	0.605523	-0.174717	0.0278048	0.403161	0.221932	-0.144113	-1	-0.0983583	0.152617	0.36909	1
HSD17B1	C2	B	-1	0.480323	0.0427549	0.445197	0.596971	0.874201	0.209441	-0.478009	-0.0291065	0.268639	1	0.29227	0.161957	0.770686
ICAM1	C2	B	0.231703	0.191028	-0.293088	-0.15541	0.739893	-0.0570329	0.537492	-1	0.374833	0.485064	0.828852	1	0.12738	-0.164837
ID3	C2	B	-0.260596	-0.180444	-1	-0.0956311	0.0823073	-0.11148	-0.428249	-0.180444	-0.00627715	-0.0903534	0.313179	0.097861	-0.276701	1
IDO1	C2	B	-0.13675	0.241812	-0.77717	-0.839073	0.00208701	0.158644	0.150785	-1	0.121877	-0.486011	0.80439	1	0.464533	-0.971273
IER3	C2	B	0.31233	0.271792	-1	0.792131	0.226979	0.292085	0.214717	-0.148695	0.618248	-0.457062	1	0.448751	0.460685	1
IFI44	C2	B	0.169285	0.457114	1	0.0752697	-0.0420395	0.158268	0.403406	-1	0.235147	0.240617	0.537165	0.877182	0.473173	-0.0420395
IFI44L	C2	B	0.14814	-0.0506265	1	-0.519033	-0.418496	-0.661254	0.230497	-1	-0.226546	-0.512303	-0.057095	0.952622	0.964484	-0.688542
IFITM3	C2	B	0.0210512	-0.0201174	-1	-0.461834	0.282529	0.27441	-0.631105	-0.277286	0.135872	-0.571696	1	0.779551	-0.0283614	-0.982689
IFNG	C2	B	-0.451363	-0.276876	-0.663711	-0.605864	-0.544444	-0.814833	-0.000950857	-1	0.02153	-0.751444	-0.387377	1	0.245837	-1
IL10	C2	B	0.273167	-0.596483	-0.814485	-0.354067	-0.389164	-1	-0.255316	-0.931562	0.37114	0.118756	-0.554661	1	0.207294	-0.524898
IL10RB	C2	B	0.0104201	-1	0.419816	0.0430016	-0.572767	0.0972038	1	-0.572767	0.11885	-0.95466	0.526375	0.706425	-0.729266	0.515741
IL18R1	C2	B	0.484106	0.827071	-0.235217	0.590459	0.52851	0.466309	0.687301	-1	0.377006	0.439573	0.853136	1	0.974185	0.0419592
IL18RAP	C2	B	-0.256651	0.355035	-0.670053	-0.202417	-0.121447	-0.166374	0.311573	-1	0.180394	-0.838795	0.0302642	1	0.467427	-0.383998
IL4I1	C2	B	0.383386	0.153191	-0.454039	0.066651	0.183543	-0.700748	0.373496	-1	-0.103682	0.878979	0.608	1	0.0256448	-0.36788
IL6	C2	B	-0.170993	0.00629312	-0.700863	0.408242	0.547202	-1	-0.726237	-0.836761	-0.162882	-0.170993	0.454727	1	-0.896665	-0.268719
IL6R	C2	B	-0.431889	0.015189	0.244569	-0.402428	-0.353421	-1	0.834556	-0.788828	-0.778828	-0.197394	-0.343633	-0.071506	0.292029	1
INTS6	C2	B	-0.377999	-0.243215	-0.0347791	-0.862325	-0.725295	-0.725295	-1	-0.649444	-0.303042	0.142705	-0.543582	-0.318018	1	0.00969308
IPPK	C2	B	0.920093	0.478319	0.024743	0.405089	0.469183	0.551235	0.192774	0.192774	1	-1	0.469183	0.804003	0.696135	0.605718
IRF9	C2	B	0.375414	0.468306	0.583691	-0.00147062	-0.0412288	0.390932	0.819627	-1	0.344333	-0.0970516	0.328771	0.545319	1	-0.0173624
ITGB7	C2	B	0.185721	0.0144064	0.37625	-0.00900068	-0.16029	-0.505497	0.267879	-1	0.452217	1	0.0656851	0.788366	0.317714	0.231458
ITK	C2	B	0.200681	0.433274	0.681107	0.521948	0.452645	-0.470767	0.774199	-1	0.18865	1	0.647296	0.80005	0.394377	0.514281
ITM2A	C2	B	-0.0104583	0.108735	0.0195271	0.298275	0.171255	-0.258877	0.294677	-1	0.398287	1	0.573467	0.493418	0.145578	0.244115
ITPKC	C2	B	-0.210304	0.150595	0.0232048	-0.712878	-0.145547	0.0232048	-0.0168132	-0.604442	-0.56293	-1	1	-0.00880162	0.488018	-0.513258
JAKMIP1	C2	B	0.868176	0.287101	0.0739917	-0.448102	0.568801	-0.491094	-0.482485	-1	0.0243342	0.0987525	0.172765	0.742926	1	-0.647
JAKMIP2	C2	B	0.104572	0.0395888	0.319446	-0.26692	0.668286	-0.411084	-0.344398	-1	-0.53401	1	0.741391	0.383394	0.0829381	-0.091111
JOSD1	C2	B	-0.572402	-0.203577	0.545194	0.634213	0.0179883	0.949832	0.621513	-0.705321	-0.0339859	-1	0.557928	0.28927	0.646907	1
JUNB	C2	B	-0.0766932	-0.238772	-1	0.480911	-0.180658	0.140133	-0.267926	-0.92003	0.100458	-0.598923	0.634434	0.106134	0.0549691	1
KAT2B	C2	B	-0.23155	0.0211473	1	-0.359154	-0.163189	-0.0368735	0.222853	-1	0.0114893	-0.319801	0.0211473	0.0693647	0.422467	0.241954
KCNJ5	C2	B	-0.399706	-0.399706	-0.619529	-0.895154	-0.645128	-0.559989	-0.32445	-1	-0.628057	0.0779853	0.0374726	1	-0.109401	-0.653672
KCNK6	C2	B	0.107022	0.718293	-1	0.492492	0.325721	1	-0.0793451	0.241509	0.785933	-0.122743	0.839789	0.873333	0.388517	0.142551
KCTD11	C2	B	-0.462052	-0.343243	-0.712764	-0.0970736	1	0.520941	-1	-0.636129	-0.462052	0.386393	0.848347	0.407152	-0.0970736	-0.386365
KIAA0040	C2	B	-0.463144	-0.0883519	0.387387	-0.0481496	-0.016062	0.488584	-0.0722585	-1	0.0399334	0.596838	1	0.37176	-0.0803031	0.619938
KIAA0232	C2	B	-0.143744	0.108211	-0.242329	-0.568667	-0.185953	-0.341256	0.191705	-0.200037	0.038446	-1	-0.454735	0.823853	1	-0.327103
KIAA1199	C2	B	0.154575	-0.969304	-0.669639	0.239537	1	0.873922	-0.55745	-0.736994	-0.0682859	-0.145498	0.180544	-0.382465	-0.686416	-1
KIAA1456	C2	B	1	-0.226926	0.17148	0.206241	0.470675	-1	-0.926191	-1	-0.621664	-0.333781	0.275575	-0.417303	0.217814	0.89976
KLF10	C2	B	-0.494491	-0.292987	-0.438623	0.0883663	-0.16931	0.121932	0.228824	-1	0.288605	0.315096	0.014246	0.215505	-0.313702	1
KLRC3	C2	B	-0.275579	0.697159	0.172122	-0.399361	-0.145918	-0.465424	0.0177085	-1	0.556273	-0.340949	0.03183	0.352037	1	-0.0958776
KRT80	C2	B	-1	-0.615388	-0.92177	1	0.413639	0.848272	-1	-0.885888	0.506337	-0.732013	-0.25747	-0.650219	-1	-0.868
LANCL3	C2	B	0.567662	0.296519	-1	0.656784	0.120238	0.288905	0.0583508	0.927741	-0.223899	0.440336	0.891458	-0.08984	0.905983	1
LCP2	C2	B	0.62577	0.326265	0.291355	0.295726	0.378363	0.0383849	0.464491	-1	0.473056	0.935383	0.481612	1	0.709441	0.247515
LDHD	C2	B	0.464073	0.378184	-1	0.483056	-0.358519	0.194319	-0.179165	0.449811	0.301193	-0.478218	-0.103305	0.483056	0.416451	1
LGMN	C2	B	-0.28305	-0.924088	0.617138	-0.46295	-0.978286	-0.526767	-0.934918	-1	-0.452331	-0.293595	-0.633506	1	0.166079	-0.304145
LIF	C2	B	-1	-0.0205131	-0.699049	-0.348253	-0.303573	0.352129	-0.463971	0.23131	0.152074	-0.164295	1	0.0352516	-0.032943	-0.195798
LILRA6	C2	B	0.0249139	0.305408	-0.730145	-0.0648272	0.190917	-0.121351	-0.520856	-1	0.842604	-0.127022	0.370215	1	0.546177	-0.166815
LIN52	C2	B	-0.415431	-0.264451	1	-0.243028	-0.28591	-0.626915	-0.129375	-1	-0.28591	0.129625	-0.0729272	0.226268	0.376668	-0.243028
LINC00630	C2	B	-0.981244	-0.386776	-1	-0.258194	0.359105	-0.497401	-0.203245	1	-0.130126	0.196857	0.0700935	-0.0753966	0.645532	0.466816
LINC00675	C2	B	0.372317	0.705087	-1	0.729186	0.0330285	1	0.664846	0.157931	-0.0171856	-0.692284	0.437751	0.753253	0.881045	0.873086
LNX1	C2	B	0.346112	-0.0445707	0.967767	0.390319	-0.684584	-0.157491	0.967767	-0.488303	0.290726	-1	0.368227	1	0.323974	0.686399
LNX2	C2	B	0.371525	0.224615	0.641683	0.0660734	-1	0.538183	0.527805	-0.211575	0.308688	-0.471136	0.298197	0.621023	1	0.785738
LOC100130855	C2	B	-0.778992	1	-0.547649	1	-0.230773	-0.130438	-0.778992	-0.0804613	-1	0.726397	0.33931	0.155216	0.375924	0.400295
LOC100505912	C2	B	0.343983	-0.34584	-1	0.29842	0.252672	0.518012	-0.249552	0.4924	-0.256402	0.114299	-0.0526864	0.226446	1	0.259219
LOC642361	C2	B	-0.36494	0.883013	-1	-0.399871	0.137047	0.529294	-0.434843	0.0510938	0.444458	-0.104244	0.427462	0.25697	1	0.883013
LOC642852	C2	B	-1	0.208613	-0.515493	-0.11413	0.196748	-0.102087	0.385781	-0.737715	-0.0900511	0.735669	0.561458	-0.283463	1	0.0179608
LPIN3	C2	B	-0.506985	0.349967	-0.309922	-0.381815	-0.680342	-0.434364	-0.493749	0.0813707	-0.815361	-1	-0.680342	-0.290387	1	-0.296895
LRFN5	C2	B	-1	-0.740394	-1	-0.0734556	-0.611987	0.438417	0.139743	-0.243578	1	0.893359	0.460344	0.732201	0.372473	0.273101
LRP1	C2	B	-0.202439	-0.361094	-1	0.0873294	0.610576	0.244789	-0.281714	-0.176038	0.454087	0.270992	0.844538	0.506296	-0.281714	1
LURAP1L	C2	B	-0.206143	-0.329777	-1	0.423358	-0.0959217	0.252682	-0.255448	-0.36711	0.382376	-0.311153	1	-0.0229842	-0.255448	-0.0776469
LUZP2	C2	B	0.157114	-0.138266	-0.35469	-0.292378	-0.144385	-0.847872	-0.486814	-0.35469	-1	0.0315826	-0.723912	-0.411102	0.163052	1
MAFK	C2	B	0.167166	0.609583	-1	0.141295	0.726797	0.668289	-0.0060382	0.295946	-0.518312	-0.500394	0.726797	-0.31336	1	0.626377
MAP2K2	C2	B	-0.0802107	0.155439	0.630779	-0.375249	-1	0.289053	-0.147971	-0.159284	0.133097	-0.43241	-0.159284	-0.0351441	1	0.311249
MAP3K12	C2	B	0.439294	0.45003	0.29916	-0.0503208	1	0.244982	0.190646	-1	-0.171977	0.800917	0.79038	0.5357	0.525012	0.843006
MAP3K14-AS1	C2	B	0.100846	0.0489543	-0.0343888	0.14225	0.0281552	0.0177465	-0.382377	-0.890079	-1	0.306908	-0.160142	0.214476	1	-0.139121
MARVELD2	C2	B	0.540963	0.0832226	0.904707	0.562526	-1	0.691464	0.476148	0.712881	0.925919	-0.417947	0.389432	0.605589	1	0.968281
MATK	C2	B	-0.322	0.36772	0.0249029	-0.489408	-0.104755	-1	0.0570861	-0.570654	-0.308714	0.317584	-0.348619	0.336411	1	-0.502909
MDK	C2	B	0.956548	0.648791	0.405682	0.250075	0.105999	0.405682	0.470042	-0.152875	0.17166	-1	0.527731	0.95033	1	0.0598631
MEIS2	C2	B	-0.356129	0.164011	-1	-0.0541164	0.0937527	-0.541515	-0.516611	-0.844979	-0.535283	1	0.383499	-0.380663	-0.161862	0.343404
METRNL	C2	B	0.294785	0.804761	-0.023995	0.273742	-0.0957607	0.19633	0.0260383	0.0260383	0.0616749	-1	0.0972274	0.406523	1	0.730038
MFSD7	C2	B	0.499942	0.104943	-0.625883	1	0.347826	0.900836	-0.599387	0.0792294	0.385947	-0.758814	-1	0.863541	-0.441035	-0.441035
MIAT	C2	B	-0.27929	0.150095	0.00930798	-0.118349	0.544999	0.145106	-0.247907	-1	-0.113207	-0.159598	0.0648893	0.189906	1	-0.0262477
MICAL2	C2	B	-0.112843	0.499234	-1	0.136119	0.00805787	0.592752	0.199805	0.0241161	-0.104758	-0.966026	-0.546741	0.0160888	1	0.600523
MIDN	C2	B	-0.553377	-0.0340909	-0.751685	-0.0982598	-0.38497	0.614106	-0.08908	-0.789684	-0.0707333	-1	0.211483	0.120885	0.667174	1
MIER3	C2	B	0.315065	-0.240136	-0.858734	-0.340339	-0.340339	-0.699879	0.394341	-0.0592782	-0.755795	-1	-0.849353	-0.0592782	1	-0.249224
MKNK2	C2	B	-1	-0.0379047	0.508878	-0.211207	-0.643789	0.531408	0.122788	-0.0494216	-0.199617	-0.339048	0.293843	-0.315756	0.822503	1
MNT	C2	B	0.0168449	-0.152806	-0.479403	-0.432525	0.745996	0.261891	-0.683398	-1	0.895673	0.124302	1	-0.354561	-0.0447342	0.489799
MRC1	C2	B	0.407131	-0.148746	-0.622711	1	0.306834	-1	-0.372846	-0.858667	0.479402	-0.192169	0.205444	0.905923	-0.134317	-0.0149337
MSR1	C2	B	0.71619	-0.358037	-1	-0.0450266	0.454066	-0.274626	-0.676304	-0.3079	0.898251	0.231513	0.0623222	1	0.616256	-0.296795
MT1L	C2	B	-0.401292	-1	-0.926719	0.330484	-0.381719	-0.725854	-0.460285	-0.639763	-0.20756	-0.5048	-0.226735	-0.25558	-0.978998	1
MUC13	C2	B	0.142586	0.0912322	0.0568962	0.591358	0.318114	0.547092	1	-0.0581394	0.312484	-1	0.848765	0.799821	0.4023	0.148281
MYO18A	C2	B	-0.0691875	0.341339	-1	-0.844781	-0.333701	0.00591689	-0.651997	-0.270488	-0.3717	-0.359028	-0.157073	-0.3717	1	0.0808141
MYRIP	C2	B	0.444341	0.535723	-0.138584	1	0.418164	0.339455	-1	-0.805748	0.884812	0.65268	0.678589	-0.098363	0.91046	0.936078
MYZAP	C2	B	-0.640927	0.118667	0.494256	0.377602	1	-0.107548	0.0593718	-0.215555	-1	-0.445406	0.0356069	-0.119521	0.977273	0.863269
NAALADL2	C2	B	0.646964	0.509282	0.389086	-0.033403	-1	0.389086	0.258723	0.573667	-0.253302	-0.262925	0.202557	-0.128676	1	0.837935
NBR2	C2	B	-0.362802	-0.463082	-1	0.188572	-0.391412	0.174587	-0.664871	0.466628	0.188572	1	0.0624194	0.618235	0.34189	0.563213
NCMAP	C2	B	-0.357993	1	0.479388	-0.825855	-0.653321	-0.98834	-1	-0.0561779	-0.965041	-0.437046	0.500924	0.0984168	0.725568	0.650987
NDUFC1	C2	B	0.227133	0.272798	-0.212191	-0.376619	0.146958	-0.08398	-0.0491615	-0.0491615	-1	-0.376619	0.0318365	0.318354	0.20426	1
NEU1	C2	B	-0.200697	0.0460796	1	-0.138827	0.427966	-0.76287	-0.984138	-0.511818	-1	-0.262684	-0.590064	0.321488	0.107483	0.730288
NFE2L2	C2	B	0.338643	-0.739692	-0.40754	-0.795326	-0.813888	-0.610185	-0.610185	-1	1	-0.83246	0.0854493	0.590206	0.0491443	0.320612
NFKBIB	C2	B	0.268704	0.878991	0.696826	-1	-0.663532	0.493498	0.268704	-0.0191332	0.391466	-0.122408	1	-0.0604128	0.595284	0.574946
NHS	C2	B	-0.625406	0.207241	-1	-0.822052	0.34365	-0.349922	-0.832466	0.670322	0.689339	0.802982	0.0202984	0.0400763	1	0.440401
NME2	C2	B	0.222583	-0.312068	-0.81897	0.0901841	0.20938	0.549992	-1	-0.0163359	-0.271496	0.20938	0.84679	0.235777	0.549992	1
NOS1AP	C2	B	-0.132598	0.141145	-0.735677	0.109756	-0.900456	-0.153816	-0.270934	0.120225	0.109756	-1	-0.164434	-0.823384	1	0.565107
NPL	C2	B	1	-0.0986239	-0.265692	0.0858762	0.484961	-0.165183	-0.414585	-1	0.0662382	0.357613	0.299879	0.957374	0.548152	0.12506
NPTX2	C2	B	0.370794	-0.172053	-0.266555	-0.225097	-0.0436013	-1	-1	-1	-0.816067	-0.195592	1	-0.561854	-0.672638	0.714677
NR1H3	C2	B	0.869637	0.0635928	0.587906	-0.234653	0.192906	-0.113206	-0.055855	-1	0.0182458	0.265312	0.375758	1	0.052274	0.164927
NR4A1	C2	B	-0.67662	-0.486824	-1	0.485576	-0.408316	-0.579304	-0.288016	-0.941347	-0.306355	-0.489987	0.337595	-0.398969	-0.402083	1
NR4A3	C2	B	-0.492098	-0.482057	-0.721385	-0.249574	0.30638	-0.186428	0.283578	-1	-0.00460939	0.20557	0.30638	0.233188	-0.432032	1
NRXN1	C2	B	-0.27107	-0.857545	-0.653948	-0.928515	0.0213352	-1	-0.628791	-0.767952	-0.0494754	-0.138711	-0.572424	-0.368461	-0.31356	1
OAS1	C2	B	0.441911	0.393349	0.641531	0.204636	-0.136488	0.600435	0.662039	-0.52185	0.337667	-1	0.524817	0.838675	1	0.0846563
OAS2	C2	B	0.222609	0.189885	0.610757	-0.207466	0.343122	0.283067	0.507368	-1	0.466587	0.366114	0.8315	1	0.498322	-0.202573
OASL	C2	B	0.303172	0.581402	-0.157797	0.406994	0.610815	0.60662	-0.0208661	-0.448171	0.337924	-1	0.817927	0.776917	1	-0.680182
ODF3B	C2	B	0.54642	0.519636	-0.0489295	-0.332048	0.526337	0.131856	0.0209001	-1	-0.425401	-0.621449	0.411944	0.465901	1	-0.731651
OGFR	C2	B	-0.568794	0.313848	-0.376264	-0.874109	-0.376264	0.420538	-0.762691	-1	-0.582599	-0.171475	-0.21231	-0.117123	1	-0.47236
ORMDL2	C2	B	-0.429156	0.239587	-0.523592	0.939828	-0.366354	1	-0.319333	0.408437	0.469617	-1	0.819144	0.561167	-0.131938	0.71317
OSBPL11	C2	B	0.18622	-0.236781	0.11616	-0.422076	-0.350664	-0.637408	1	-1	-0.123357	-0.39349	-0.551077	0.325817	0.822705	0.144205
OSR1	C2	B	0.0983185	-0.723154	-1	-0.071712	-0.243961	-0.235708	-0.502415	-0.493998	0.0257163	1	-0.493998	0.321672	-0.0798636	0.665193
OSTF1	C2	B	-0.254745	-0.626121	-0.440122	-0.201893	-1	0.0878933	-0.51976	-0.866182	0.323871	0.219116	-0.228313	1	0.506718	-0.440122
OSTM1	C2	B	0.360081	0.12718	0.394815	0.682253	0.162265	0.394815	0.977448	-1	0.0803175	0.647948	0.348492	0.977448	0.173948	1
OTUD4	C2	B	-1	-0.287989	-0.523564	-0.444845	-0.178647	-0.0696786	-0.038613	-0.38201	0.393156	0.00792859	-0.131901	-0.319299	1	-0.0852227
OVOL2	C2	B	-0.0533584	0.0740797	-0.541188	-0.672649	-0.815202	-0.112453	-0.36059	0.336175	-0.0828836	-1	-0.480806	-0.571448	1	0.461146
P2RY11	C2	B	-0.692536	-0.00953104	0.328097	0.135838	-0.0887325	-0.41815	0.191165	-1	0.0185968	0.964452	0.0746053	1	0.763938	-0.347849
P4HA2	C2	B	-0.0280381	-0.116494	-0.0722347	1	0.352387	0.584199	0.569762	-0.908995	-0.0722347	-1	0.511944	0.497472	0.206621	0.43952
PAQR6	C2	B	-0.276545	-0.0317805	-0.502582	-0.307481	-0.00151932	-0.78899	-0.581483	0.185971	-0.276545	-1	-0.330732	-0.207219	1	-0.0925237
PCDH1	C2	B	-0.0908114	0.371155	0.0582161	0.902519	0.444062	1	0.3346	0.0210662	0.270461	-1	0.86695	0.371155	0.178465	0.822397
PCDH19	C2	B	-0.746769	-0.54486	-0.896484	-0.0322195	-0.308453	-1	-0.23317	-0.920293	-0.0100967	0.760473	-0.36902	-0.63763	-0.158353	1
PDE4C	C2	B	-0.413456	-0.335884	-1	-0.401481	0.218508	-0.371609	-0.527959	0.609045	-0.461503	-0.324004	-0.13589	-0.643832	1	-0.241255
PFKFB3	C2	B	-0.327992	-0.902212	-1	-0.375046	1	0.694938	0.134924	-0.724508	-0.00251743	0.0892443	0.956782	0.591913	-0.242092	-0.257675
PIM3	C2	B	-0.404025	0.0972908	-1	0.295008	-0.00618719	0.490341	0.0604102	-0.320647	0.389351	-0.533731	1	0.251279	-0.59513	0.192789
PIN4	C2	B	0.142311	0.203575	1	-0.599943	0.111596	-1	-0.398112	-0.282349	0.0397098	-0.978133	-0.0428195	0.596498	-0.011824	0.406209
PIP5K1A	C2	B	-0.576993	-0.632317	-0.36426	-0.588032	-0.715911	-0.450959	-0.78896	-1	-0.461853	-0.267661	0.540557	-0.743941	1	-0.516507
PITX1	C2	B	-0.38448	-0.0759942	-1	0.0664842	-0.0759942	-0.156145	-0.664166	-0.517634	0.0873997	1	0.580123	0.0350187	-0.209982	0.180916
PLEKHF2	C2	B	-0.365327	-0.181553	0.206234	0.338218	-0.886874	-0.0354583	1	-0.426873	-1	0.421863	-0.0597508	0.0130591	0.859593	0.23028
PNPLA4	C2	B	-0.0372384	0.0295079	0.140026	0.00729568	-1	-0.0372384	-0.498518	0.473427	-0.398886	-0.0223774	0.336712	-0.498518	-0.044675	1
PNPLA8	C2	B	-1	-0.377853	-0.123461	0.712014	-0.719803	0.359255	0.712014	-0.97837	-0.676885	0.359255	0.876853	1	0.0241246	0.773915
POLD4	C2	B	0.267851	0.437554	-0.471103	0.509976	0.206997	1	0.280006	-0.496068	-0.383899	-1	0.845536	0.522028	0.881256	0.328575
POLR2K	C2	B	0.252697	-0.0317833	0.356659	0.782616	0.297308	0.489665	-1	-0.258785	0.869806	0.913283	0.884307	0.401077	1	0.0734188
PPP1R11	C2	B	-0.376395	0.238479	-0.979745	-0.117496	-0.276638	1	-0.717275	-1	-0.018324	-0.939263	0.747624	0.218778	-0.336465	0.552497
PQLC2	C2	B	0.560543	0.560543	0.350881	-0.61672	-0.118537	-1	-0.879876	-0.879876	-0.85589	-0.189372	-0.45005	0.163697	1	-0.331374
PRF1	C2	B	0.102868	0.634203	0.197531	0.0750161	0.0430488	-0.48497	-0.0659289	-1	0.481619	-0.0334624	0.173985	1	0.776327	-0.127212
PRICKLE3	C2	B	0.675808	0.47773	-1	-0.0814656	0.469418	0.293734	-0.142068	0.243143	1	0.444451	0.822598	0.469418	0.486038	0.74939
PRKCH	C2	B	-0.461864	0.172811	0.355721	0.166228	0.336252	0.212235	0.238448	-1	-0.174244	1	0.310247	0.700996	0.832703	0.336252
PROS1	C2	B	-0.434979	-1	-0.289169	0.891465	0.282629	0.00850954	-0.641103	0.150812	0.226253	0.846049	0.103502	1	-0.240824	0.552668
PRR5L	C2	B	0.760468	0.576538	-0.737131	0.477038	-0.323375	-0.593121	0.0172227	0.383552	0.403636	-1	-0.246216	0.269219	0.786554	1
PRRG2	C2	B	-0.146017	0.523161	0.550499	0.577795	-0.733553	0.284435	0.321373	-0.0421216	-0.269597	-1	0.117248	0.163848	0.339814	1
PRRG4	C2	B	0.749732	0.298939	0.287257	0.146594	-0.534152	0.852459	0.692452	0.669499	0.450234	-1	1	0.519712	0.909323	0.977366
PRSS27	C2	B	0.710192	-0.419464	-1	-0.183243	0.145921	0.510349	-0.0317555	-0.601858	-0.252453	0.483564	0.895063	1	0.510349	-0.294085
PSAP	C2	B	-0.0541898	-0.410827	-0.0541898	0.227319	-0.0541898	-0.116598	-0.0334367	-1	0.152238	0.118002	0.0974289	1	-0.403764	0.0148914
PSMB8	C2	B	0.336366	0.82031	0.305886	-0.0158414	-0.653028	-0.139222	0.609444	-0.73157	0.442828	-1	0.609444	1	0.669827	-0.73157
PTAR1	C2	B	-0.595924	-0.451741	-0.644134	0.0240618	-1	-0.197067	0.446104	0.585512	0.430575	1	-0.00743124	0.196702	0.75505	0.877768
PTGS2	C2	B	-0.307674	-0.60776	-0.769403	0.160209	0.867288	1	-0.350837	-1	0.705078	0.120026	0.844359	0.521545	-0.591404	0.870557
RAB3IL1	C2	B	0.770768	0.335189	-0.0963529	0.138274	0.967474	0.0864618	-1	-0.451081	0.504272	0.983746	0.72945	-0.087595	1	0.621467
RAB40AL	C2	B	0.357272	-0.134213	-0.710823	-0.414369	0.503303	0.210068	-1	0.232792	-1	0.879822	-0.0417704	0.625966	1	-0.122632
RAB40C	C2	B	0.0254746	0.789421	-1	-0.746921	-0.0425902	0.376648	-0.816981	-0.151855	-0.289067	-0.859105	-0.151855	-0.718948	0.802631	1
RAB43	C2	B	-0.0709406	1	-1	0.339072	0.13491	0.848127	-0.339889	0.505957	0.659926	-0.711384	0.93002	0.529707	0.422654	0.098707
RAB4B	C2	B	-0.122439	0.0529762	0.183874	-0.137103	-0.879507	0.371954	1	-1	-0.446698	-0.684724	0.314208	0.815793	0.644756	0.587528
RALGDS	C2	B	0.171047	-0.0359489	-0.499215	-0.544412	0.971282	0.156307	-0.0507867	-0.969421	-1	0.0825017	1	-0.154848	0.956912	-0.439053
RALY	C2	B	0.701815	0.585202	0.148823	0.0473851	-1	0.216294	0.768286	-0.0373594	0.518401	0.199438	0.182574	0.468221	0.535113	1
RAP1GAP2	C2	B	-0.493771	-0.350738	-1	0.298186	0.168798	0.120015	-0.392678	-0.250513	-0.426307	-0.54455	-0.258841	-0.409484	1	0.241703
RAP2B	C2	B	0.187997	0.325065	-1	0.498499	0.337491	0.732079	-0.0378318	-0.354701	0.163	0.112934	1	0.658539	0.939346	0.597099
RASGRP1	C2	B	0.167239	0.322839	0.503883	-0.0700141	0.385037	-0.40119	0.732275	-1	0.213827	1	0.600873	0.759862	0.491673	0.141709
RBM18	C2	B	-0.0132516	-0.284667	0.647687	0.416834	-1	-0.26651	0.238251	-0.13966	0.612266	0.488022	0.381188	0.0947488	-0.0132516	1
RBM47	C2	B	0.349654	0.349654	0.670157	0.418808	-0.356672	0.372735	1	0.365045	0.805813	-1	0.272508	0.548723	0.835823	0.828325
RETSAT	C2	B	0.183974	-0.281463	0.971254	0.0479321	-0.728023	0.025154	0.333884	-0.799601	-0.538588	-1	-0.281463	-0.0968399	0.259091	1
RGS1	C2	B	0.106197	0.0222279	-0.0239949	0.765273	0.377929	-0.437697	0.403448	-1	0.450599	0.622038	0.23405	0.352318	0.472256	1
RHOF	C2	B	-0.535198	-0.0233524	-0.791024	-0.00428445	0.364052	1	-0.0233524	-1	-0.662714	-0.721835	0.615247	0.071811	0.79936	-0.554765
RNF138	C2	B	-0.106429	-0.489848	-0.345169	-0.383643	-1	-0.548026	0.901186	-0.115922	0.250874	0.241556	0.0730524	0.204238	-0.0779779	1
RNF181	C2	B	-0.62699	0.357206	0.604215	0.774322	-0.0450917	0.849691	-1	-0.160789	-0.160789	0.433373	1	0.319068	0.0894625	0.414345
RNF32	C2	B	1	0.215481	-0.421414	-0.599704	0.141554	-1	0.0549732	-0.0818129	-0.269797	-0.472199	0.532839	0.276888	0.240066	0.857369
RPS6KA5	C2	B	0.108349	0.29432	0.649783	0.613257	0.417496	-0.611936	0.710535	-1	0.674102	-0.318659	0.442054	1	0.576674	0.915937
RSU1	C2	B	0.714251	0.490404	-1	0.586511	-0.0754592	0.570511	0.522469	0.442253	0.873284	0.762036	0.361855	0.77795	1	0.905005
RXRA	C2	B	0.444927	-0.229128	-0.376977	-1	-0.579186	0.0844724	-0.145075	-0.155565	-0.740113	-0.0300103	-0.686343	-0.536465	1	0.597667
SAMD9	C2	B	0.239834	0.400461	-0.59525	0.829027	0.369729	0.437242	0.727721	-0.0113193	0.0645493	-1	0.345089	0.697771	1	-0.132379
SAMHD1	C2	B	0.718175	-0.467241	0.0446802	0.174435	-0.00758407	-0.845558	-0.232065	-1	0.258092	1	0.225979	0.823036	0.379405	0.206674
SARDH	C2	B	0.533586	0.871013	-1	-0.7629	0.234612	-0.18308	1	-0.91667	-0.904796	-0.274642	0.0776704	0.100172	0.871013	0.0100011
SCG5	C2	B	-1	0.157376	-0.308974	-0.0452274	-0.0370659	0.157376	-0.358992	-0.731434	0.404546	0.475484	1	-0.234285	0.66289	-0.384069
SCGB2A1	C2	B	-0.348969	-0.555065	-1	1	-0.74145	0.597824	0.292676	0.227156	-0.158694	0.373941	0.470543	0.330687	0.00540389	0.989899
SCGN	C2	B	-0.659602	-0.765211	-1	-0.765211	0.605606	-1	0.111295	-0.892857	-0.131431	0.866404	0.933339	0.040874	1	0.151399
SCML4	C2	B	-0.0552144	0.122824	0.777014	-0.249332	-0.334561	-0.500405	-0.016812	-1	-0.119528	1	0.16059	0.457997	0.297934	0.154305
SCNN1A	C2	B	0.639532	0.336559	-0.749347	0.494585	0.199477	0.777316	0.782795	0.494585	0.159206	-1	0.296734	0.500192	0.940649	1
SCUBE1	C2	B	-0.0408797	0.0612718	-0.428112	0.956056	0.22744	0.0851674	-0.390628	-1	0.523675	-0.322243	-0.56668	0.443163	0.648992	1
SDS	C2	B	-0.0777993	-0.501017	-0.744262	-0.561266	0.88592	0.155296	-1	-0.543153	0.019522	0.144053	-0.489012	1	0.738784	-0.310666
SECTM1	C2	B	0.555185	0.223748	1	-0.358469	-0.162327	0.0840867	0.986032	-1	0.277406	0.0801721	0.372337	0.905236	0.852099	0.536718
SERF2	C2	B	-0.57101	0.323587	-1	0.467222	-0.0748768	0.233476	-0.478532	0.377529	-0.202743	-0.276047	0.0706129	1	-0.0384402	0.62802
SGPP1	C2	B	-0.900683	-0.646948	0.345002	-0.590882	-0.957391	-0.00905049	1	-0.465154	-0.0364768	0.600853	0.827754	0.747887	-1	0.641032
SGSH	C2	B	-1	0.167272	-0.116209	0.5869	0.752912	0.683866	0.223607	0.447759	0.307886	0.321907	0.600774	0.349925	0.489578	1
SH2D1A	C2	B	0.162184	-0.250864	0.505589	-0.075948	-0.250864	-0.707164	0.533499	-1	-0.136699	1	0.489593	0.600845	0.116009	0.0142526
SH2D1B	C2	B	-0.0401367	-0.65847	-0.924265	0.300539	0.912756	-0.519426	-1	-0.503165	-0.47881	-0.237717	-0.134604	1	0.323448	-0.757513
SH2D2A	C2	B	-0.447684	0.199169	-0.340504	0.122778	0.20551	-0.768766	-0.122722	-1	-0.0186781	0.319035	0.394066	1	0.511818	-0.461155
SH3BP2	C2	B	-0.962109	0.011807	-0.974732	-0.377253	0.358261	0.358261	-0.823758	-1	-0.512679	0.358261	0.640712	0.215595	1	-0.512679
SH3BP5L	C2	B	-1	0.528189	1	-0.487389	0.113211	1	-0.933364	-0.0156361	-0.112635	0.654731	0.273496	0.0649578	0.843551	0.968775
SHROOM2	C2	B	-1	0.469262	-0.575027	-0.309431	-0.417227	-0.351213	0.676348	0.535125	0.436165	0.567894	0.133225	0.3752	1	0.973865
SHROOM3	C2	B	0.102009	0.338872	0.118445	0.249395	-1	0.0690916	0.827121	-0.0383097	0.460171	-0.72239	0.126658	-0.121366	0.588659	1
SIGIRR	C2	B	-0.930864	1	-1	-0.128685	0.423652	0.407044	-0.433712	0.273886	0.539691	-0.0444291	0.373802	-0.196237	0.622339	0.869106
SIGLEC12	C2	B	-0.232862	0.0372494	0.430954	0.0540743	0.541985	0.0750524	0.100149	-1	-0.818397	-0.0687729	0.265338	1	0.195578	-0.0474478
SIK1	C2	B	-0.398295	-0.451131	-0.23617	0.519287	-0.185217	-0.197914	-0.287567	-1	0.111586	-0.169384	0.275132	-0.441188	-0.175712	1
SIRPG	C2	B	0.0150863	0.504992	0.478191	0.401073	0.0801707	-0.448733	0.596143	-1	0.252274	1	0.362207	0.992852	0.884792	0.196683
SLAMF7	C2	B	0.791562	-0.0927493	-0.486387	-0.0927493	0.433757	0.029152	-0.0891348	-1	0.427026	0.267023	0.359367	1	0.0184774	-0.0674853
SLC20A2	C2	B	-0.0463169	-0.100867	0.594147	0.2695	-1	-0.186966	0.277126	-0.108675	-0.210529	-0.794866	-0.592334	0.123922	1	0.720698
SLC25A25	C2	B	-0.827687	-0.359165	-1	-0.329643	-0.0465737	0.136654	0.394066	-0.596985	-0.606958	-0.706976	0.460244	-0.231562	1	-0.0562657
SLC25A43	C2	B	-0.510957	0.694084	0.79958	0.292639	-0.426073	0.552414	0.561302	0.364692	0.561302	-1	0.337707	0.843348	0.454337	1
SLC26A11	C2	B	0.124161	0.475492	0.193354	-0.253245	0.450059	0.424583	0.0633579	-1	0.124161	0.356436	0.0894463	1	0.124161	0.313689
SLC29A3	C2	B	-0.530927	-0.424186	-0.530927	0.0821697	-0.473353	-0.285787	-0.302	-0.204992	0.0267795	0.556043	0.129478	0.639859	-1	1
SLC29A4	C2	B	-0.242075	0.222823	-0.597667	-0.571118	0.261101	-1	-0.518122	0.400859	0.171676	-0.518122	0.589943	-0.650866	1	-0.111896
SLC44A4	C2	B	0.220138	0.345499	0.142661	1	-0.199309	0.981281	0.793275	0.498886	0.316629	-1	0.622785	0.527535	0.565681	0.830996
SLC4A4	C2	B	0.34342	0.217542	-0.074798	0.156621	-1	0.0800052	0.799778	0.522262	0.151529	-0.369548	-0.45519	0.363431	0.761236	1
SLITRK6	C2	B	-0.201788	-0.766778	-0.441767	-0.517798	-0.468845	-0.154576	-0.902539	-1	0.0624233	-0.902539	-0.409385	0.601576	-0.65524	1
SMAD6	C2	B	-0.07296	0.00712871	-1	0.129251	1	0.0866574	-0.348292	0.135323	0.546641	0.511459	0.2019	0.470275	0.399325	0.680506
SMURF1	C2	B	-0.631493	0.0152861	-1	0.0465114	0.279756	0.924128	0.434333	0.0465114	-0.25134	-0.823239	0.0465114	0.0152861	1	-0.0159691
SNHG9	C2	B	-0.313396	0.0318509	-1	0.251303	0.810281	-0.0344827	-0.642154	0.543596	0.640034	0.174783	0.565069	-0.0677366	0.629343	1
SNORA70G	C2	B	-0.285524	0.44784	-1	0.666441	0.227807	-0.789309	0.950177	-0.1307	-0.754322	-0.147868	-0.0792503	-0.389138	0.716686	1
SOGA2	C2	B	-0.380303	-0.833171	-1	0.0660684	0.608968	0.54048	0.0944045	-0.162617	-0.155416	0.554203	0.200179	0.214225	1	-0.321937
SORBS3	C2	B	0.787395	0.534784	-0.690271	0.150703	0.90019	0.31791	-0.570175	-1	0.496658	1	0.610853	0.887684	0.54748	0.950148
SOX13	C2	B	-0.709297	0.752986	-0.162762	-0.0891859	0.154455	0.105924	-0.34769	-0.671636	-0.446903	-0.53405	0.166573	-1	1	0.431628
SOX7	C2	B	-1	-0.278074	-0.868918	-0.590347	1	0.169314	-0.550962	-0.172187	-0.268418	-0.210607	0.884058	-0.105184	-0.39443	0.281473
SP1	C2	B	0.00295653	-0.0248367	-0.813807	-0.61459	-0.164195	-0.473106	0.0307238	-1	-0.220122	-0.473106	0.141534	0.457827	1	-0.742504
SPATA20	C2	B	0.266641	0.806157	-0.0836018	0.17513	-1	0.393981	0.0554666	0.083152	0.230093	0.529425	0.457315	-0.0836018	0.275767	1
SPINT2	C2	B	-0.40841	0.14554	-0.144151	0.636445	-0.604458	1	0.419145	0.118057	-0.352604	-1	0.241554	0.0905516	0.364601	0.771552
SPIRE2	C2	B	0.0799492	0.489433	-1	0.15015	-0.0795244	0.369771	0.155981	0.613523	-0.229105	-0.503157	-0.0379748	0.00933442	1	0.466733
SPRY4	C2	B	-0.455014	0.114566	-0.40898	0.158824	0.628371	-0.0997792	-1	-0.0279772	0.764616	-0.575392	0.220558	0.806931	0.158824	1
SPTBN1	C2	B	-0.421309	0.457689	-1	0.321013	0.201058	1	0.508828	0.303898	0.74666	-0.0226271	0.52586	0.695809	0.457689	0.881964
SRC	C2	B	0.483553	-0.027305	0.857441	-0.027305	0.0462148	1	0.178094	0.119553	-0.027305	-1	0.483553	0.440108	0.599098	0.396599
SST	C2	B	-0.14787	-0.760188	-0.0385427	-0.870963	-1	-0.886948	-0.36135	-0.955344	-0.172822	-0.270006	0.00674437	-0.288169	1	-0.413089
STAG2	C2	B	-1	-0.801018	-0.430225	-0.135719	-0.602891	-0.553492	0.42355	-0.553492	0.156919	1	-0.0623856	-0.16019	0.302545	0.736687
STAT4	C2	B	-0.453068	0.295422	0.2114	0.0842552	-0.0370746	-0.640166	0.420363	-1	-0.640166	0.754041	0.337214	1	0.281459	0.413456
STX19	C2	B	0.49288	0.332849	-0.955557	0.346259	-0.103614	0.326139	0.729354	0.245351	-0.03446	-1	-0.03446	0.326139	1	0.419773
STX5	C2	B	-0.977285	-0.0556516	0.475254	0.0332666	0.453257	0.343111	-0.435516	-1	0.365161	-0.278715	1	-0.21168	-0.21168	0.716518
STYK1	C2	B	0.377173	0.550253	-1	0.475242	-0.0137637	0.384739	1	0.48276	0.308908	-0.868044	0.414967	0.437598	0.691765	0.861331
SYT7	C2	B	-0.596013	-0.189738	-0.542064	-0.221503	0.362976	-0.126365	-1	-0.221503	-0.295825	-0.606821	0.618289	-0.758772	1	-0.747879
SYTL3	C2	B	0.401016	0.545666	0.643763	0.316567	0.741163	-0.623699	0.270284	-1	0.33965	1	0.262555	0.860096	0.992672	0.408667
SYTL4	C2	B	-0.442183	0.298601	-0.883091	0.754673	0.134693	0.416012	1	0.35289	-0.0770509	-1	0.271392	0.271392	0.763495	0.719337
TBL1X	C2	B	0.679804	0.309312	-0.939748	0.286643	-0.13727	0.467301	-0.323307	-1	0.184326	0.0356349	0.657537	0.801841	-0.311631	1
TBX21	C2	B	0.230478	0.12049	-0.473243	-0.241119	-0.283472	-0.729949	-0.38709	-1	0.114667	0.51981	0.0796579	1	0.822645	-0.0557013
TCN2	C2	B	0.256703	0.140168	1	0.220714	-0.211269	0.0260571	0.123964	-1	0.160379	0.200652	0.284586	0.901016	0.212695	0.581357
TIPARP	C2	B	0.36766	-0.342202	0.703201	0.55338	0.691711	0.783479	0.703201	-0.378266	0.483908	-1	1	0.783479	0.145189	0.390956
TLE1	C2	B	0.0302156	0.631149	-0.1378	0.265008	-0.0387943	0.735883	0.583358	0.429647	-0.0585558	-1	0.342656	0.196814	1	0.381366
TMEM127	C2	B	-0.0338313	-0.347831	0.77932	0.277076	-0.218999	0.403388	0.598875	-1	0.73777	-0.434013	0.347312	0.417392	-0.076466	1
TMEM144	C2	B	0.229793	-0.0963223	1	-0.588893	-1	-0.326775	0.593266	-0.261912	0.0131244	-0.105477	-0.00506468	0.698102	0.247717	0.328125
TMEM8B	C2	B	-0.420011	0.197543	-0.701424	-1	-0.446663	0.00225739	-0.661009	0.2364	0.067538	0.416868	0.0805717	-0.986343	1	0.404025
TMPRSS4	C2	B	0.55004	0.675301	-0.635367	0.977001	0.208993	0.760912	0.745376	0.312787	0.737604	-1	0.784189	0.651881	0.439713	1
TNFSF10	C2	B	0.0505191	0.0683326	-0.0387752	-0.200467	-0.720851	-0.21851	0.552381	-1	-0.674685	-0.841361	-0.12845	1	0.360097	-0.083565
TNIP2	C2	B	-0.368328	0.144079	0.62888	-0.547915	-0.100267	0.254715	-0.592922	-1	-0.683071	-0.0112622	0.78206	-0.615443	0.320967	1
TNK1	C2	B	0.642043	0.94399	0.739843	0.0780834	0.0353053	0.893324	0.120688	-1	0.624689	0.3252	0.791253	0.265462	0.808334	1
TNKS2	C2	B	-1	0.462995	0.537508	0.144708	-0.557194	-0.30913	-0.0437466	-0.119386	0.294815	1	0.611878	0.332252	0.163503	0.797182
TNNT2	C2	B	-0.829813	-0.236292	-0.93043	-0.581043	-0.197252	-0.935761	-0.329771	0.581973	-1	-0.761681	-0.540313	-0.575941	1	-0.479599
TOPORS	C2	B	-1	0.209805	0.291245	0.45338	0.196207	0.264126	0.209805	0.018802	0.331871	0.018802	0.587742	0.168991	-0.0223063	1
TOX4	C2	B	-0.81682	-0.588812	0.401907	-0.885432	-1	-0.497908	-0.339233	-0.271388	0.535454	0.17851	-0.520618	-0.158522	1	0.156114
TP53INP2	C2	B	0.940847	-0.350902	-0.678328	0.441486	-0.0283763	0.411153	0.401033	-0.0697222	-0.0800711	-1	-0.434923	0.187398	1	0.562392
TRAF2	C2	B	-0.406862	0.179285	-0.610099	-0.0287785	-0.228007	0.2228	-1	0.201055	-0.0397923	0.747959	0.15749	-0.0839113	1	-0.094957
TRAFD1	C2	B	0.628954	-0.0566323	-0.074325	-0.476979	-0.323827	-0.386735	1	-1	0.35432	0.0667423	0.526446	0.806978	0.628954	-0.604069
TRHDE	C2	B	-0.395401	-0.293189	0.902806	-0.0316922	-0.835104	-1	-0.7359	-0.658562	-0.602647	-0.15163	-0.306764	0.13933	-0.347587	1
TRIB1	C2	B	-0.11502	-0.455332	-0.438579	0.307382	0.0404914	0.218865	-0.0411863	-1	0.403443	-0.623746	0.61769	-0.0657634	0.0404914	1
TRIM10	C2	B	-0.036582	-0.232627	-0.197757	-0.0137626	-0.0308724	-0.180366	0.333588	0.116471	0.0883002	-1	-0.320324	-0.232627	1	0.0939406
TRIM15	C2	B	0.543507	0.569417	-0.113015	0.377846	0.573729	0.311697	0.44793	0.196001	0.204948	-1	0.706491	0.543507	1	0.213887
TRIM24	C2	B	-0.144509	-0.304754	-0.533481	-0.191489	-1	-0.706987	-0.153895	-0.504728	-0.238595	0.153247	-0.543075	-0.39018	1	0.171691
TRIM58	C2	B	0.578671	0.498058	-1	0.346635	0.549954	0.966927	-0.245223	-0.0055565	0.607308	-0.873566	0.538444	0.670027	1	0.911566
TRPV3	C2	B	0.28212	-0.530833	0.263395	-0.849662	0.338056	-1	-0.978364	0.221115	-0.238111	-0.712342	-0.347991	-0.0466559	1	0.263395
TSC22D1	C2	B	0.274416	-0.393496	-0.540435	0.560796	-0.584641	-0.349537	0.660465	-1	-0.776859	-0.408161	0.446531	0.475133	-0.408161	1
U2AF1L4	C2	B	-1	0.184507	0.891131	-0.0844877	0.464249	0.0574868	-1	-0.027591	-0.313515	-0.588529	-0.0702501	0.547502	-0.486819	1
UACA	C2	B	-0.220691	-0.167494	-0.770144	-0.0263613	-0.00879306	0.0438143	-0.300765	-0.390135	-0.534006	-1	-0.452944	-0.0439457	1	-0.470928
UBASH3A	C2	B	-0.78472	0.135906	0.551458	-0.43256	-0.0198502	-0.473662	0.234696	-1	-0.0591934	1	0.22377	0.450604	0.402453	0.157948
UBOX5	C2	B	-0.611867	0.151296	0.77438	-0.376847	-1	-0.633314	-0.398145	-0.97832	0.0463249	0.691962	-0.206943	1	0.109347	0.897632
UCN3	C2	B	-0.693458	0.510052	0.245935	-1	-0.48987	0.0106315	-0.30656	-0.63118	0.370367	-0.30656	1	0.591568	0.976305	-0.437248
ULK1	C2	B	-0.301758	0.0999761	0.403626	-0.274773	0.6387	0.113256	-0.0465723	-1	-0.710105	0.534498	-0.126874	-0.668966	0.987187	1
UPP1	C2	B	0.0457087	0.499927	-1	0.737149	0.188369	0.50988	-0.16026	-0.0569533	-0.558843	-1	0.0661646	0.815469	1	0.117193
USO1	C2	B	-1	0.364932	0.40901	0.0773968	-0.660615	0.738268	0.0107884	-0.189613	0.847503	0.650694	1	0.956481	0.320812	0.166059
USP33	C2	B	-1	0.0976072	0.315188	-0.0478028	-0.559001	0.459886	-0.0478028	-0.559001	0.423738	-0.44916	-0.266455	0.892292	1	-0.193499
USP9X	C2	B	-0.259256	-0.22939	1	-0.22939	-1	-0.2742	0.740583	-0.154848	0.580988	0.332735	0.508176	0.420578	-0.0359489	0.755051
VAMP3	C2	B	-0.295552	-0.233944	0.840171	-0.0496487	-1	1	-0.833208	-0.604918	-0.316107	-0.398427	0.255769	0.739976	-0.172425	0.357095
WARS	C2	B	0.104548	-0.0971123	-0.739962	-0.562923	-0.0673791	0.0213618	-0.490809	-1	0.364864	-0.236893	0.726147	1	-0.0377226	-0.84539
WASL	C2	B	0.585196	0.184945	-0.0122049	0.0865719	-1	-0.078282	1	-0.4226	0.195851	-0.874286	-0.244273	0.152199	0.628071	0.830688
XCL2	C2	B	-0.704724	-0.181694	-0.09468	-0.704724	-0.754408	-0.422174	-0.14372	-1	-0.0609428	0.252971	-0.355353	1	0.407949	-0.437995
YOD1	C2	B	-0.764584	-1	-0.393134	-0.289795	0.409069	-0.741182	-0.186945	-0.881974	-0.301253	-0.72949	1	-0.520106	-0.741182	-0.0959282
ZBTB20	C2	B	0.0917489	-0.612636	0.516291	-0.136161	0.667318	-0.0999951	-0.0278663	-1	-0.208699	0.771183	0.655743	0.305194	0.782689	1
ZBTB7C	C2	B	0.473175	0.343337	-1	0.275447	-0.546438	0.343337	0.539614	0.284528	0.370352	-0.0388271	0.302663	0.197888	0.174951	1
ZCCHC10	C2	B	0.807638	0.123854	-0.446889	-0.0461602	-1	-0.678458	0.264754	-0.28878	-0.131553	0.137975	-0.28878	0.109725	1	0.600071
ZDHHC5	C2	B	-1	0.206641	-0.0197068	0.309147	-0.83161	0.919277	0.145023	-0.164347	0.878861	-0.22648	0.574563	0.0627345	0.0421385	1
ZNF189	C2	B	-0.424484	0.0963725	-0.382933	-0.135187	0.191048	0.671892	0.339041	-1	-0.731508	0.0285082	1	-0.0804924	0.379238	0.49941
ZNF337	C2	B	-0.429489	0.0607786	-0.901656	0.275582	0.869862	0.395591	-0.0337901	-1	-0.224024	0.974027	0.328991	-0.101562	1	0.275582
ZNF658	C2	B	-0.784439	0.309593	-0.473499	-0.0890777	0.889062	-1	-0.648026	-0.165589	-0.146444	1	0.196199	-0.0508916	0.61	0.403777
ZNF672	C2	B	0.132769	-0.142531	0.0412337	-0.438497	-1	-0.680752	0.132769	-0.624704	0.605081	0.83896	0.64116	-0.0137984	1	0.605081
ZNF707	C2	B	-0.430546	-0.330745	-0.493138	-0.505677	-0.770552	-0.468081	-0.480606	-0.493138	-0.430546	0.259276	0.137577	-1	1	0.088719
ZNF71	C2	B	-1	-0.524883	-0.315427	-0.406137	0.00667323	-0.207292	-0.189345	-0.765225	-0.737296	1	0.425687	-0.324474	-0.279296	0.348006
ZNF727	C2	B	0.150496	0.487531	0.0189127	-0.0548073	0.309417	-0.0178916	-1	-0.24108	-0.483737	0.931993	0.522843	0.244654	-0.0844206	1
ZNFX1	C2	B	0.295243	0.311769	0.344773	0.0118838	0.278702	0.96026	0.574069	-1	0.311769	-0.0554641	0.752136	0.872511	1	0.0538445
ZRSR2	C2	B	0.189134	-0.060206	0.200936	-0.470128	-0.506676	-0.987528	0.130029	-1	-0.203994	1	0.236302	-0.288317	0.702377	0.259847
Acinetobacter_4	C3	A	-0.307692	1	-0.461538	-0.692308	-1	-0.923077	-1	-0.769231	-1	-1	-1	-1	-1	-1
Aeromonadaceae_1	C3	A	1	0.714286	-0.428571	-0.142857	-1	-1	-1	-1	-1	-1	-1	-1	-1	-1
Afipia_1	C3	A	-1	0	1	-1	-1	-1	0	-1	-1	1	-1	-1	-1	-1
boydii	C3	A	1	-0.166667	-0.166667	-0.166667	-1	-1	-1	-1	-1	-1	-1	-1	-1	-1
boydii_1	C3	A	-0.240506	1	0.0886076	-0.670886	-1	-1	-1	-0.974684	-1	-1	-1	-1	-1	-1
Citrobacter_11	C3	A	0.5	1	-1	-1	-1	-1	-1	-0.5	-1	-1	-1	-1	-1	-1
cloacae_11	C3	A	1	0.540373	-0.503106	0.192547	-1	-0.987578	-1	-0.701863	-1	-0.937888	-1	-1	-1	-1
cloacae_5	C3	A	-1	1	-0.333333	1	-1	-1	-1	-1	-1	-1	-1	-1	-1	-1
coli_10	C3	A	1	-0.142857	-0.714286	-0.714286	-1	-1	-1	-0.714286	-1	-1	-1	-1	-1	-1
coli_11	C3	A	-0.142857	1	0.142857	-0.142857	-1	-1	-1	-1	-1	-1	-1	-1	-1	-1
coli_12	C3	A	0.666667	1	0.333333	-1	-1	-1	-1	-1	-1	-1	-1	-1	-1	-1
coli_13	C3	A	1	-0.230769	-0.692308	-0.692308	-1	-1	-1	-1	-1	-0.846154	-1	-1	-1	-1
coli_14	C3	A	1	-0.466667	-0.2	-0.466667	-1	-1	-1	-1	-1	-1	-1	-1	-1	-1
coli_15	C3	A	0.111111	-0.333333	1	-0.777778	-1	-1	-1	-0.333333	-1	-1	-1	-1	-1	-1
coli_16	C3	A	1	0.111111	-0.777778	-0.777778	-1	-0.777778	-1	-0.666667	-1	-0.888889	-1	-1	-1	-1
coli_17	C3	A	-0.1875	0.5	1	-0.25	-1	-1	-1	-0.4375	-1	-1	-1	-1	-0.9375	-1
coli_19	C3	A	1	0.0232558	-0.534884	-0.162791	-1	-0.906977	-1	-0.72093	-1	-1	-1	-1	-1	-1
coli_20	C3	A	-0.384615	1	0.307692	-0.615385	-1	-1	-1	-1	-1	-1	-1	-1	-0.961538	-1
coli_21	C3	A	0.104478	1	-0.343284	-0.373134	-1	-0.940299	-1	-0.791045	-1	-1	-1	-1	-0.970149	-1
coli_22	C3	A	-0.0454545	0.818182	1	-0.318182	-1	0.863636	-1	-0.772727	-1	-1	-1	-1	-0.954545	-1
coli_23	C3	A	0.918919	1	0.486486	-0.432432	-1	-0.972973	-1	-0.810811	-1	-0.918919	-1	-1	-0.972973	-0.945946
coli_6	C3	A	1	-0.6	-0.2	-0.6	-1	-1	-1	-1	-1	-1	-1	-1	-1	-1
coli_7	C3	A	-0.5	-0.5	1	0	-1	-1	-1	-1	-1	-1	-1	-1	-1	-1
coli_8	C3	A	-0.333333	0.333333	-0.333333	0.333333	-1	1	-1	-1	-1	-1	-1	-1	-1	-1
cryocrescens	C3	A	-1	1	-1	0.333333	-0.333333	-1	-1	0.333333	-1	-1	-1	-1	-1	-1
Dickeya_1	C3	A	1	0.428571	-0.142857	-0.142857	-1	-1	-1	-0.428571	-1	-1	-1	-1	-1	-1
dysenteriae	C3	A	1	0.219512	-0.512195	-0.219512	-0.95122	-1	-1	-0.658537	-1	-1	-1	-1	-1	-1
Edwardsiella	C3	A	1	1	1	-1	-1	-1	-1	-1	-1	-1	-1	-1	-1	-1
Edwardsiella_1	C3	A	1	0.0555556	-0.319444	-0.472222	-0.958333	-0.944444	-1	-0.722222	-1	-0.902778	-1	-1	-1	-1
enterica_3	C3	A	1	0	-1	1	-1	-1	-1	-1	-1	-1	-1	-1	-1	-1
enterica_4	C3	A	1	0.777778	0.111111	-0.555556	-0.333333	-1	-1	-1	-1	-1	-1	-1	-1	-1
enterica_6	C3	A	0.888889	0.666667	1	-0.333333	-1	-0.777778	-1	-0.333333	-1	-0.888889	-1	-1	-0.888889	-1
Enterobacter_2	C3	A	0	1	-0.5	1	-1	-1	-1	-1	-1	-1	-1	-1	-1	-1
Enterobacteriaceae_106	C3	A	0	1	0	-1	-1	-1	-1	-1	-1	-1	-1	-1	-1	-1
Enterobacteriaceae_118	C3	A	0.333333	1	0.333333	-1	-1	-1	-1	-1	-1	-1	-1	-1	-1	-1
Enterobacteriaceae_123	C3	A	1	0	-1	-1	-1	-1	-1	1	-1	-1	-1	-1	-1	-1
Enterobacteriaceae_134	C3	A	-1	0.333333	-0.333333	-1	-1	-1	-1	1	-1	-1	-1	-1	-1	-1
Enterobacteriaceae_152	C3	A	-1	1	1	1	-1	-1	-1	-1	-1	-1	-1	-1	-1	-1
Enterobacteriaceae_155	C3	A	1	-1	0	0	-1	-1	-1	-1	-1	-1	-1	-1	-1	-1
Enterobacteriaceae_160	C3	A	1	1	1	1	-1	-1	-1	-1	-1	-1	-1	-1	-1	-1
Enterobacteriaceae_177	C3	A	1	1	1	-1	-1	-1	-1	-1	-1	-1	-1	-1	-1	-1
Enterobacteriaceae_187	C3	A	0	1	-1	-1	-1	-1	-1	0	-1	-1	-1	-1	-1	-1
Enterobacteriaceae_188	C3	A	-1	1	0	0	-1	-1	-1	-1	-1	-1	-1	-1	-1	-1
Enterobacteriaceae_195	C3	A	-0.5	-1	1	-0.5	-1	-1	-1	0.5	-1	-1	-1	-1	-1	-1
Enterobacteriaceae_196	C3	A	-0.333333	1	-0.333333	-1	-1	-1	-1	-1	-1	-1	-1	-1	-1	-1
Enterobacteriaceae_200	C3	A	-1	-0.5	0	1	-1	-1	-1	-1	-1	-1	-1	-1	-1	-1
Enterobacteriaceae_202	C3	A	1	-0.5	-0.5	-1	-1	-1	-1	-0.5	-1	-1	-1	-1	-1	-1
Enterobacteriaceae_207	C3	A	0	1	0	-1	-1	-1	-1	-1	-1	-1	-1	-1	-1	-1
Enterobacteriaceae_209	C3	A	-0.5	0	-0.5	1	-1	-1	-1	-1	-1	-1	-1	-1	-1	-1
Enterobacteriaceae_213	C3	A	1	1	-1	1	-1	-1	-1	-1	-1	-1	-1	-1	-1	-1
Enterobacteriaceae_214	C3	A	0	0	-1	1	-1	-1	-1	-1	-1	-1	-1	-1	-1	-1
Enterobacteriaceae_224	C3	A	1	0	-1	0	-1	-1	-1	-1	-1	-1	-1	-1	-1	-1
Enterobacteriaceae_225	C3	A	0.333333	-1	-1	1	-1	-1	-1	-1	-1	-0.333333	-1	-1	-1	-1
Enterobacteriaceae_226	C3	A	1	0	-1	0	-1	0	-1	-1	-1	-1	-1	-1	-1	-1
Enterobacteriaceae_228	C3	A	-1	-0.5	1	0.5	-1	-1	-1	-1	-1	-1	-1	-1	-1	-1
Enterobacteriaceae_229	C3	A	1	-0.333333	-0.333333	-0.333333	-1	-1	-1	-1	-1	-1	-1	-1	-1	-1
Enterobacteriaceae_237	C3	A	1	0	0	-1	-1	-1	-1	-1	-1	-1	-1	-1	-1	-1
Enterobacteriaceae_238	C3	A	1	-0.333333	-1	0.333333	-1	-1	-1	1	-1	-1	-1	-1	-1	-1
Enterobacteriaceae_239	C3	A	-0.333333	1	-1	-0.333333	-1	-1	-1	0.333333	-1	-1	-1	-1	-1	-1
Enterobacteriaceae_240	C3	A	1	1	1	-1	-1	-1	-1	-1	-1	-1	-1	-1	-1	-1
Enterobacteriaceae_241	C3	A	1	0.333333	-1	1	-1	0.333333	-1	-1	-1	-1	-1	-1	-1	-1
Enterobacteriaceae_243	C3	A	0.333333	-0.333333	-0.333333	-1	-1	-1	-1	1	-1	-1	-1	-1	-1	-1
Enterobacteriaceae_245	C3	A	-0.5	1	0	-1	-1	-1	-1	-1	-1	-1	-1	-1	-1	-1
Enterobacteriaceae_246	C3	A	1	1	1	-1	-1	-1	-1	-1	-1	-1	-1	-1	-1	-1
Enterobacteriaceae_250	C3	A	-1	1	-1	0	-1	-1	-1	1	-1	-1	-1	-1	-1	-1
Enterobacteriaceae_251	C3	A	0.333333	1	-0.333333	-1	-1	-1	-1	-1	-1	-1	-1	-1	-1	-1
Enterobacteriaceae_253	C3	A	1	0.2	-0.6	-1	-1	-1	-1	-1	-1	-1	-1	-1	-1	-1
Enterobacteriaceae_254	C3	A	1	-0.2	-0.2	-0.6	-1	-1	-1	-1	-1	-1	-1	-1	-1	-1
Enterobacteriaceae_257	C3	A	-1	-0.333333	-1	-0.333333	-1	-1	-1	1	-1	-1	-1	-1	-1	-1
Enterobacteriaceae_260	C3	A	1	0	-0.5	-1	-1	-1	-1	-1	-1	-1	-1	-1	-1	-1
Enterobacteriaceae_263	C3	A	1	0	1	0	-1	-1	-1	-1	-1	-1	-1	-1	-1	-1
Enterobacteriaceae_264	C3	A	1	0.333333	-0.333333	-1	-1	-1	-1	-1	-1	-1	-1	-1	-1	-1
Enterobacteriaceae_265	C3	A	-0.6	1	-0.6	-1	-1	-0.6	-1	-1	-1	-1	-1	-1	-1	-1
Enterobacteriaceae_267	C3	A	0.5	0	-0.5	1	-1	-1	-1	0	-1	-1	-1	-1	-1	-1
Enterobacteriaceae_269	C3	A	1	-1	0	1	-1	-1	-1	-1	-1	-1	-1	-1	-1	-1
Enterobacteriaceae_270	C3	A	1	1	1	0	-1	-1	-1	-1	-1	-1	-1	-1	-1	-1
Enterobacteriaceae_271	C3	A	0	0	1	-0.5	-1	-1	-1	-1	-1	-1	-1	-1	-1	-1
Enterobacteriaceae_275	C3	A	0.2	-0.2	1	-0.6	-1	-1	-1	-1	-1	-1	-1	-1	-1	-1
Enterobacteriaceae_276	C3	A	1	-0.6	-1	-0.2	-1	-1	-1	-0.6	-1	-1	-1	-1	-1	-1
Enterobacteriaceae_277	C3	A	1	-0.5	1	0	-1	-1	-1	-1	-1	-1	-1	-1	-1	-1
Enterobacteriaceae_278	C3	A	-1	1	-1	-0.333333	-1	-1	-1	-0.333333	-1	-1	-1	-1	-1	-1
Enterobacteriaceae_282	C3	A	0.333333	0.333333	-0.333333	1	-1	-1	-1	-1	-1	-1	-1	-1	-1	-1
Enterobacteriaceae_283	C3	A	1	1	1	-1	-1	1	-1	-1	-1	-1	-1	-1	-1	-1
Enterobacteriaceae_285	C3	A	-0.6	0.2	1	-1	-1	-1	-1	-1	-1	-1	-1	-1	-1	-1
Enterobacteriaceae_287	C3	A	-0.6	-0.2	1	1	-1	-1	-1	-1	-1	-1	-1	-1	-1	-1
Enterobacteriaceae_288	C3	A	1	-0.2	-1	-0.6	-1	-1	-1	-1	-1	-1	-1	-1	-1	-1
Enterobacteriaceae_289	C3	A	1	0	0	0	-1	-1	-1	-1	-1	-1	-1	-1	-1	-1
Enterobacteriaceae_290	C3	A	1	0.6	-1	-0.6	-1	-1	-1	-1	-1	-1	-1	-1	-1	-1
Enterobacteriaceae_291	C3	A	-0.333333	1	-0.333333	-0.333333	-1	-1	-1	-1	-1	-1	-1	-1	-1	-1
Enterobacteriaceae_292	C3	A	1	1	-0.6	-1	-1	-1	-1	-1	-1	-1	-1	-1	-1	-1
Enterobacteriaceae_294	C3	A	0	0.5	1	-0.5	-1	-1	-1	-1	-1	-1	-1	-1	-1	-1
Enterobacteriaceae_296	C3	A	-1	1	-0.2	-0.6	-1	-1	-1	-1	-1	-1	-1	-1	-1	-1
Enterobacteriaceae_297	C3	A	1	0.5	-0.5	-1	-1	-1	-1	-1	-1	-1	-1	-1	-1	-1
Enterobacteriaceae_298	C3	A	1	0.333333	-0.333333	-1	-1	-1	-1	-1	-1	-1	-1	-1	-1	-1
Enterobacteriaceae_300	C3	A	-0.5	1	-1	0	-1	-1	-1	-1	-1	-1	-1	-1	-1	-1
Enterobacteriaceae_303	C3	A	-1	1	1	-0.5	-1	-1	-1	-1	-1	-1	-1	-1	-1	-1
Enterobacteriaceae_304	C3	A	-1	1	0	0	-1	-1	-1	-1	-1	-1	-1	-1	-1	-1
Enterobacteriaceae_305	C3	A	1	-0.2	-1	-0.2	-1	-1	-1	-1	-1	-1	-1	-1	-1	-1
Enterobacteriaceae_306	C3	A	1	-0.5	-0.75	-0.5	-1	-1	-1	-1	-1	-1	-1	-1	-1	-1
Enterobacteriaceae_307	C3	A	0.333333	1	-1	-0.333333	-1	-1	-1	-1	-1	-1	-1	-1	-1	-1
Enterobacteriaceae_308	C3	A	0.2	-1	1	0.2	-1	-1	-1	-1	-1	-1	-1	-1	-1	-1
Enterobacteriaceae_309	C3	A	1	1	1	-1	-1	-1	-1	-0.333333	-1	-1	-1	-1	-1	-1
Enterobacteriaceae_310	C3	A	0.333333	1	0.333333	1	-1	-1	-1	-1	-1	-1	-1	-1	-1	-0.333333
Enterobacteriaceae_311	C3	A	1	-1	-0.714286	-0.142857	-1	-1	-1	-0.714286	-1	-1	-1	-1	-1	-1
Enterobacteriaceae_312	C3	A	-1	-0.2	-0.6	1	-1	-1	-1	-0.6	-1	-1	-1	-1	-1	-1
Enterobacteriaceae_315	C3	A	1	1	0	0	-1	-1	-1	-1	-1	-1	-1	-1	-1	-1
Enterobacteriaceae_316	C3	A	0.333333	0.333333	-1	1	-1	-1	-1	0.333333	-1	-1	-1	-1	-1	-1
Enterobacteriaceae_319	C3	A	-0.2	1	-0.6	-0.2	-1	-1	-1	-1	-1	-1	-1	-1	-1	-1
Enterobacteriaceae_321	C3	A	0.2	-0.6	1	-1	-1	-1	-1	-1	-1	-1	-1	-1	-1	-1
Enterobacteriaceae_323	C3	A	1	-1	-1	0.25	-1	-1	-1	-0.5	-1	-1	-1	-1	-1	-1
Enterobacteriaceae_324	C3	A	1	0	-1	0.333333	-1	-0.666667	-1	-1	-1	-1	-1	-1	-1	-1
Enterobacteriaceae_328	C3	A	1	-0.555556	-0.777778	-0.555556	-1	-1	-1	-0.333333	-1	-1	-1	-1	-1	-1
Enterobacteriaceae_331	C3	A	-0.714286	1	-0.428571	-0.714286	-1	-1	-1	-1	-1	-1	-1	-1	-1	-1
Enterobacteriaceae_333	C3	A	-1	1	0	-1	-1	0	-1	0	-1	-1	-1	-1	-1	-1
Enterobacteriaceae_334	C3	A	0.6	-0.2	1	0.2	-1	-1	-1	0.2	-1	-1	-1	-1	-1	-1
Enterobacteriaceae_336	C3	A	1	0	0.5	-1	-1	-1	-1	-1	-1	-1	-1	-1	-1	-1
Enterobacteriaceae_337	C3	A	0	-0.333333	-1	1	-1	-0.666667	-1	-1	-1	-1	-1	-1	-1	-1
Enterobacteriaceae_339	C3	A	-1	-0.6	1	-0.2	-1	-1	-1	-1	-1	-1	-1	-1	-1	-1
Enterobacteriaceae_341	C3	A	0	1	0	1	-1	-1	-1	-1	-1	-1	-1	-1	-1	-1
Enterobacteriaceae_342	C3	A	-1	1	0	-0.333333	-1	-1	-1	-1	-1	-1	-1	-1	-1	-1
Enterobacteriaceae_343	C3	A	-1	0.333333	1	1	-1	-1	-1	-1	-1	-1	-1	-1	-1	-1
Enterobacteriaceae_345	C3	A	0.142857	1	-0.714286	-1	-1	-1	-1	-1	-1	-1	-1	-1	-1	-1
Enterobacteriaceae_346	C3	A	1	0.5	-0.5	-0.5	-1	-1	-1	-1	-1	-1	-1	-1	-1	-1
Enterobacteriaceae_348	C3	A	-0.333333	1	-0.333333	0.333333	-1	-1	-1	-1	-1	-1	-1	-1	-1	-1
Enterobacteriaceae_349	C3	A	-0.333333	1	1	-1	-1	-1	-1	-1	-1	-1	-1	-1	-1	-1
Enterobacteriaceae_350	C3	A	1	-0.818182	-0.636364	-0.272727	-1	-1	-1	-0.818182	-1	-1	-1	-1	-1	-1
Enterobacteriaceae_351	C3	A	-0.111111	1	-0.111111	-0.333333	-1	-1	-1	-1	-1	-1	-1	-1	-1	-1
Enterobacteriaceae_353	C3	A	1	0.142857	0.428571	-0.714286	-1	-1	-1	-0.714286	-1	-1	-1	-1	-1	-1
Enterobacteriaceae_355	C3	A	-0.428571	1	0.142857	-0.142857	-1	-1	-1	-1	-1	-1	-1	-1	-1	-1
Enterobacteriaceae_356	C3	A	-0.714286	1	-0.714286	-0.714286	-1	-1	-1	-0.714286	-1	-1	-1	-1	-1	-1
Enterobacteriaceae_358	C3	A	1	0.5	-1	-0.5	-1	-1	-1	-0.5	-1	-1	-1	-1	-1	-1
Enterobacteriaceae_361	C3	A	0.5	1	-0.5	0	-1	-1	-1	-1	-1	-1	-1	-1	-1	-1
Enterobacteriaceae_362	C3	A	1	-0.2	0.2	0.2	-1	-1	-1	-1	-1	-1	-1	-1	-1	-1
Enterobacteriaceae_365	C3	A	1	-1	-0.777778	-0.555556	-1	-1	-1	-0.333333	-1	-1	-1	-1	-1	-1
Enterobacteriaceae_366	C3	A	1	0.333333	1	0.333333	-1	-1	-1	-1	-1	-1	-1	-1	-1	-1
Enterobacteriaceae_367	C3	A	-0.5	1	0.75	-0.75	-1	-1	-1	-0.5	-1	-1	-1	-1	-1	-1
Enterobacteriaceae_370	C3	A	0.333333	1	-1	-0.333333	-1	-1	-1	0.333333	-1	-1	-1	-1	-1	-1
Enterobacteriaceae_371	C3	A	0.2	0.2	-0.2	1	-1	-1	-1	-1	-1	-1	-1	-1	-1	-1
Enterobacteriaceae_372	C3	A	1	-1	-1	0	-1	-1	-1	-1	-1	1	-1	-1	-1	-1
Enterobacteriaceae_375	C3	A	-1	0.5	-1	1	-1	-1	-1	0	-1	-1	-1	-1	-1	-1
Enterobacteriaceae_376	C3	A	0.333333	1	-0.333333	-1	-0.333333	-1	-1	-1	-1	-1	-1	-1	-1	-1
Enterobacteriaceae_377	C3	A	1	0	-1	-0.75	-1	-1	-1	-0.5	-1	-1	-1	-1	-1	-1
Enterobacteriaceae_378	C3	A	1	1	0.666667	-1	-1	-1	-1	-1	-1	-1	-1	-1	-1	-1
Enterobacteriaceae_382	C3	A	0.5	-0.5	1	0.5	-1	-1	-1	-1	-1	0.5	-1	-1	-1	-1
Enterobacteriaceae_383	C3	A	0	1	-0.6	-0.8	-1	-1	-1	-1	-1	-1	-1	-1	-1	-1
Enterobacteriaceae_384	C3	A	0.142857	-0.428571	1	-1	-1	-1	-1	-1	-1	-1	-1	-1	-1	-1
Enterobacteriaceae_385	C3	A	1	1	-1	-0.5	-1	-1	-1	-1	-1	-1	-1	-1	-1	-1
Enterobacteriaceae_386	C3	A	1	0.25	-0.75	-1	-1	-1	-1	-1	-1	-1	-1	-1	-1	-1
Enterobacteriaceae_387	C3	A	0	-0.5	-1	1	-1	-1	-1	0	-1	-1	-1	-1	-1	-1
Enterobacteriaceae_391	C3	A	1	0.666667	-0.666667	0.666667	-1	-1	-1	-0.333333	-1	-1	-1	-1	-1	-1
Enterobacteriaceae_392	C3	A	-0.2	-0.2	1	-1	-1	-1	-1	0.6	-1	-1	-1	-1	-1	-1
Enterobacteriaceae_394	C3	A	1	1	-0.142857	-1	-1	-1	-1	-1	-1	-1	-1	-1	-1	-1
Enterobacteriaceae_395	C3	A	0.5	0.5	1	-1	-0.5	-1	-1	-1	-1	-1	-1	-1	-1	-1
Enterobacteriaceae_399	C3	A	0.6	-0.2	-0.2	1	-1	-1	-1	-1	-1	-1	-1	-1	-1	-1
Enterobacteriaceae_401	C3	A	1	0.5	0.5	1	-1	-1	-1	-1	-1	-1	-1	-1	-1	-1
Enterobacteriaceae_402	C3	A	-0.2	-0.2	-1	1	-1	-0.6	-1	0.6	-1	-1	-1	-1	-1	-1
Enterobacteriaceae_403	C3	A	1	0	0	-0.75	-1	-1	-1	-1	-1	-0.75	-1	-1	-1	-1
Enterobacteriaceae_404	C3	A	1	0.5	-0.25	-0.25	-1	-1	-1	-1	-1	-1	-1	-1	-1	-0.75
Enterobacteriaceae_406	C3	A	1	1	-0.5	-0.5	-1	-1	-1	-0.5	-1	-1	-1	-1	-1	-1
Enterobacteriaceae_407	C3	A	-0.5	1	-0.25	-0.5	-1	-1	-1	-0.75	-1	-1	-1	-1	-1	-1
Enterobacteriaceae_408	C3	A	0	-0.5	-0.5	1	0	0	-1	-1	-1	-1	-1	-1	-1	-1
Enterobacteriaceae_409	C3	A	-0.5	1	-0.5	0	-1	-1	-1	1	-1	-1	-1	-1	-1	-1
Enterobacteriaceae_410	C3	A	1	0	-0.8	-0.4	-1	-1	-1	-1	-1	-1	-1	-1	-1	-1
Enterobacteriaceae_412	C3	A	0	1	-0.5	-0.5	-1	-1	-1	-1	-1	-1	-1	-1	-1	-1
Enterobacteriaceae_414	C3	A	0	1	-0.4	-0.2	-1	-1	-1	-0.8	-1	-1	-1	-1	-1	-1
Enterobacteriaceae_415	C3	A	1	-0.6	0.2	-0.6	-1	-1	-1	-1	-1	-1	-1	-1	-1	-1
Enterobacteriaceae_416	C3	A	1	0.25	0	-0.25	-1	-1	-1	-1	-1	-1	-1	-1	-1	-1
Enterobacteriaceae_417	C3	A	1	-0.2	-0.8	-0.6	-1	-0.8	-1	-1	-1	-1	-1	-1	-1	-1
Enterobacteriaceae_418	C3	A	1	0.142857	-0.142857	-0.428571	-1	-1	-1	-1	-1	-1	-1	-1	-1	-1
Enterobacteriaceae_420	C3	A	0.333333	1	-0.666667	-0.333333	-1	-1	-1	-1	-1	-1	-1	-1	-1	-1
Enterobacteriaceae_421	C3	A	0	1	-0.333333	0	-0.666667	-1	-1	-1	-1	-1	-1	-1	-1	-1
Enterobacteriaceae_422	C3	A	1	0.25	-0.75	-1	-1	-1	-1	-1	-1	-1	-1	-1	-1	-1
Enterobacteriaceae_423	C3	A	-0.333333	1	0.166667	-1	-0.5	-1	-1	-1	-1	-1	-1	-1	-1	-1
Enterobacteriaceae_425	C3	A	1	-0.6	-1	-0.2	-1	-1	-1	-1	-1	-1	-1	-1	-1	-1
Enterobacteriaceae_427	C3	A	1	-0.4	-0.4	0.2	-1	-1	-1	-1	-1	-1	-1	-1	-1	-1
Enterobacteriaceae_429	C3	A	1	-0.75	-0.5	0	-1	-1	-1	-0.25	-1	-1	-1	-1	-1	-1
Enterobacteriaceae_435	C3	A	1	-0.142857	-0.571429	-1	-1	-1	-1	-1	-1	-1	-1	-1	-1	-1
Enterobacteriaceae_436	C3	A	0.142857	1	-0.428571	-0.142857	-1	-1	-1	-0.428571	-1	-1	-1	-1	-1	-1
Enterobacteriaceae_437	C3	A	1	0.333333	-0.555556	-0.333333	-1	-1	-1	-1	-1	-1	-1	-1	-1	-1
Enterobacteriaceae_438	C3	A	1	0.6	1	-0.2	-1	-1	-1	-1	-1	-0.6	-1	-1	-1	-1
Enterobacteriaceae_440	C3	A	0.75	1	-1	0	-1	-1	-1	-1	-1	-1	-1	-1	-1	-1
Enterobacteriaceae_441	C3	A	0.714286	0.142857	1	-0.142857	-1	-1	-1	-1	-1	-1	-1	-1	-0.714286	-1
Enterobacteriaceae_442	C3	A	0.111111	1	-0.555556	0.111111	-1	-1	-1	-1	-1	-1	-1	-1	-1	-1
Enterobacteriaceae_443	C3	A	1	-0.142857	-0.142857	0.142857	-0.142857	-1	-1	-0.428571	-1	-1	-1	-1	-0.714286	-0.714286
Enterobacteriaceae_444	C3	A	0	0.666667	1	-0.333333	-1	-1	-1	-1	-1	-1	-1	-1	-0.666667	-1
Enterobacteriaceae_445	C3	A	1	-1	0.666667	-0.333333	-1	-1	-1	0.333333	-1	-1	-1	-1	-1	-1
Enterobacteriaceae_448	C3	A	1	-0.285714	-0.714286	-0.571429	-1	-1	-1	-1	-1	-1	-1	-1	-1	-1
Enterobacteriaceae_449	C3	A	1	0	-0.833333	-0.833333	-1	-1	-1	-1	-1	-1	-1	-1	-1	-1
Enterobacteriaceae_451	C3	A	-0.466667	1	-0.6	-0.866667	-1	-1	-1	-1	-1	-1	-1	-1	-1	-1
Enterobacteriaceae_452	C3	A	1	-0.368421	-0.789474	-0.789474	-1	-0.894737	-1	-1	-1	-1	-1	-1	-1	-1
Enterobacteriaceae_453	C3	A	1	-0.2	-1	-0.8	-1	-0.8	-1	0	-1	-1	-1	-1	-1	-1
Enterobacteriaceae_454	C3	A	1	-0.636364	-0.0909091	0.0909091	-1	-1	-1	-0.636364	-1	-1	-1	-1	-1	-1
Enterobacteriaceae_455	C3	A	1	0	-0.666667	0.833333	-1	-1	-1	-0.5	-1	-1	-1	-1	-0.833333	-1
Enterobacteriaceae_456	C3	A	1	0.25	-0.5	0.25	-1	-1	-1	-0.75	-1	-1	-1	-1	-1	-1
Enterobacteriaceae_458	C3	A	1	0.384615	-0.384615	-0.538462	-1	-1	-1	-0.692308	-1	-1	-1	-1	-1	-1
Enterobacteriaceae_459	C3	A	1	0.428571	0.428571	0.428571	-1	-1	-1	-0.428571	-1	-1	-1	-1	-0.714286	-1
Enterobacteriaceae_460	C3	A	1	-0.111111	1	-0.111111	-1	-1	-1	1	-1	-1	-1	-1	-1	-1
Enterobacteriaceae_461	C3	A	1	0.0909091	-0.0909091	-0.454545	-1	-1	-1	-1	-1	-1	-1	-1	-1	-1
Enterobacteriaceae_462	C3	A	1	-0.5	-0.8	-1	-1	-0.9	-1	-0.7	-1	-1	-1	-1	-1	-1
Enterobacteriaceae_464	C3	A	-0.666667	1	0.166667	-0.333333	-1	-1	-1	-1	-1	-1	-1	-1	-1	-1
Enterobacteriaceae_465	C3	A	1	0.428571	-0.428571	-0.714286	-1	-1	-1	-1	-1	-1	-1	-1	-1	-1
Enterobacteriaceae_467	C3	A	1	0.428571	0.142857	0.142857	-1	-1	-1	-0.142857	-1	-1	-1	-1	-1	-1
Enterobacteriaceae_468	C3	A	0.333333	1	0.166667	-0.5	-1	-1	-1	-0.666667	-1	-1	-1	-1	-1	-1
Enterobacteriaceae_469	C3	A	-1	1	0.111111	0.777778	-1	-1	-1	-0.555556	-1	0.777778	-1	-1	-0.777778	-1
Enterobacteriaceae_470	C3	A	0.777778	-0.555556	1	-0.111111	-1	-1	-1	-1	-1	-1	-1	-1	-1	-0.777778
Enterobacteriaceae_471	C3	A	1	-0.111111	0.111111	0.111111	-1	-1	-1	-1	-1	-1	-1	-1	-1	-0.777778
Enterobacteriaceae_472	C3	A	1	-0.333333	0.555556	-0.111111	-1	-1	-1	-1	-1	-1	-1	-1	-0.777778	-1
Enterobacteriaceae_473	C3	A	1	0.333333	-0.333333	-0.555556	-1	-1	-1	-1	-1	-1	-1	-1	-1	-1
Enterobacteriaceae_474	C3	A	1	-0.454545	-0.0909091	-0.454545	-1	-1	-1	-0.636364	-1	-1	-1	-1	-1	-1
Enterobacteriaceae_475	C3	A	1	0.111111	0.333333	0.777778	-1	-1	-1	-1	-1	-1	-1	-1	-1	-1
Enterobacteriaceae_476	C3	A	1	1	-0.333333	-0.777778	-1	-1	-1	-1	-1	-1	-1	-1	-1	-1
Enterobacteriaceae_477	C3	A	-0.384615	1	0.230769	-0.538462	-1	-1	-1	-1	-1	-1	-1	-1	-1	-1
Enterobacteriaceae_481	C3	A	1	-1	-0.272727	-0.0909091	-1	-1	-1	-0.0909091	-1	-1	-1	-1	-1	-1
Enterobacteriaceae_482	C3	A	1	0.6	-0.0666667	-0.733333	-1	-1	-1	-1	-1	-0.866667	-1	-1	-1	-1
Enterobacteriaceae_484	C3	A	-0.25	1	-0.5	0.125	-1	-0.875	-1	-1	-1	-1	-1	-1	-1	-1
Enterobacteriaceae_485	C3	A	0.818182	-0.272727	-0.0909091	1	-1	-1	-1	-1	-1	-1	-1	-1	-1	-1
Enterobacteriaceae_486	C3	A	1	0.454545	0.454545	0.0909091	-1	-1	-1	-1	-1	-1	-1	-1	-1	-1
Enterobacteriaceae_487	C3	A	1	-0.111111	-0.555556	-0.666667	-1	-1	-1	-1	-1	-1	-1	-1	-1	-1
Enterobacteriaceae_488	C3	A	-0.176471	1	0.294118	-0.0588235	-1	-1	-1	-1	-1	-1	-1	-1	-1	-1
Enterobacteriaceae_490	C3	A	1	1	-0.538462	-0.538462	-1	-1	-1	-0.384615	-1	-1	-1	-1	-1	-1
Enterobacteriaceae_491	C3	A	1	0.294118	-0.0588235	-0.529412	-1	-1	-1	-0.647059	-1	-1	-1	-1	-1	-1
Enterobacteriaceae_492	C3	A	1	-0.44	-0.44	-0.68	-1	-1	-1	-1	-1	-1	-1	-1	-1	-1
Enterobacteriaceae_493	C3	A	1	0.578947	-0.263158	-0.894737	-1	-1	-1	-1	-1	-1	-1	-1	-1	-1
Enterobacteriaceae_494	C3	A	0.285714	1	-0.714286	0.285714	-1	-0.285714	-1	-1	-1	-1	-1	-1	-0.714286	-1
Enterobacteriaceae_495	C3	A	1	0.142857	-0.285714	0.428571	-1	-1	-1	-0.714286	-1	-1	-1	-1	-1	-1
Enterobacteriaceae_496	C3	A	1	-0.428571	-0.904762	-0.714286	-1	-1	-1	-0.619048	-1	-1	-1	-1	-1	-1
Enterobacteriaceae_497	C3	A	1	-0.0666667	-0.333333	-0.2	-1	-1	-1	-0.733333	-1	-1	-1	-1	-1	-1
Enterobacteriaceae_498	C3	A	1	-0.411765	-0.411765	-0.411765	-1	-1	-1	-1	-1	-1	-1	-1	-1	-1
Enterobacteriaceae_499	C3	A	-0.5	0.4	1	-0.1	-1	-1	-1	-0.9	-1	-1	-1	-1	-1	-1
Enterobacteriaceae_500	C3	A	1	0.125	0	-0.5	-1	-1	-1	-0.875	-1	0.375	-1	-1	-1	-0.75
Enterobacteriaceae_501	C3	A	1	-0.565217	-0.304348	-0.565217	-1	-1	-1	-0.913043	-1	-1	-1	-1	-1	-1
Enterobacteriaceae_503	C3	A	1	-0.444444	0.111111	-0.111111	-1	-1	-1	-0.888889	-1	-1	-1	-1	-1	-1
Enterobacteriaceae_505	C3	A	1	0.125	-0.125	0	-1	-0.75	-1	-0.625	-1	-1	-1	-1	-1	-1
Enterobacteriaceae_506	C3	A	0.866667	1	-1	-0.6	-1	-1	-1	-1	-1	-1	-1	-1	-1	-1
Enterobacteriaceae_511	C3	A	1	0.75	-0.25	0.25	-0.875	-1	-1	-0.875	-1	-1	-1	-1	-1	-1
Enterobacteriaceae_514	C3	A	1	0	-0.866667	-0.333333	-1	-0.866667	-1	-0.733333	-1	-1	-1	-1	-1	-1
Enterobacteriaceae_515	C3	A	1	-0.2	-0.1	-0.2	-1	-1	-1	-0.6	-1	-1	-1	-1	-1	-1
Enterobacteriaceae_516	C3	A	1	-0.230769	-0.461538	0.0769231	-1	-0.923077	-1	-0.538462	-1	-1	-1	-1	-1	-1
Enterobacteriaceae_517	C3	A	1	-0.466667	-0.266667	-0.733333	-1	-1	-1	-1	-1	-1	-1	-1	-1	-1
Enterobacteriaceae_518	C3	A	0.636364	1	0.181818	0.181818	-1	-0.818182	-1	-0.454545	-1	-1	-1	-1	-1	-1
Enterobacteriaceae_519	C3	A	1	-0.666667	-0.8	-0.466667	-1	-1	-1	0.866667	-1	-1	-1	-1	-1	-1
Enterobacteriaceae_522	C3	A	0.703704	1	-1	0.777778	-1	-1	-1	-0.111111	-1	-1	-1	-1	-1	-1
Enterobacteriaceae_523	C3	A	-0.257143	1	-0.428571	-0.257143	-1	-1	-1	-1	-1	-1	-1	-1	-1	-1
Enterobacteriaceae_524	C3	A	0.806452	1	-0.354839	-0.483871	-1	-1	-1	-0.870968	-1	-1	-1	-1	-1	-1
Enterobacteriaceae_525	C3	A	1	0.310345	-0.0344828	0.103448	-1	-1	-1	-0.793103	-1	-1	-1	-1	-1	-1
Enterobacteriaceae_526	C3	A	1	-0.416667	-0.791667	-0.625	-1	-1	-1	-0.958333	-1	-1	-1	-1	-1	-1
Enterobacteriaceae_527	C3	A	1	0.333333	0.142857	-0.333333	0.047619	-1	-1	-1	-1	-0.904762	-1	-1	-0.809524	-0.714286
Enterobacteriaceae_528	C3	A	1	-0.333333	-0.25	-0.333333	-1	-1	-1	-0.916667	-1	-1	-1	-1	-1	-1
Enterobacteriaceae_529	C3	A	-0.0714286	1	0.285714	-0.714286	-1	-1	-1	-1	-1	-1	-1	-1	-1	-1
Enterobacteriaceae_530	C3	A	1	-0.695652	-0.695652	-0.73913	-1	-1	-1	-0.695652	-1	-1	-1	-1	-1	-1
Enterobacteriaceae_531	C3	A	0.517241	1	0.172414	-0.37931	-1	-1	-1	-1	-1	-0.862069	-1	-1	-1	-1
Enterobacteriaceae_533	C3	A	-0.483871	1	0.0322581	-0.225806	-1	-0.935484	-1	-0.677419	-1	-1	-1	-1	-1	-0.806452
Enterobacteriaceae_534	C3	A	1	0.333333	-0.259259	-0.333333	-1	-0.925926	-1	-1	-1	-1	-1	-1	-1	-1
Enterobacteriaceae_536	C3	A	-0.571429	-0.942857	1	-0.742857	-1	-1	-1	-0.685714	-1	-1	-1	-1	-1	-1
Enterobacteriaceae_537	C3	A	0.5	1	0.5625	0.125	-1	-1	-1	-0.875	-1	-1	-0.9375	-1	-1	-1
Enterobacteriaceae_538	C3	A	1	-0.275862	-0.448276	-0.586207	-1	-0.965517	-1	-0.896552	-1	-1	-1	-1	-1	-1
Enterobacteriaceae_540	C3	A	1	0.870968	0.225806	-0.0967742	-0.870968	-0.870968	-1	-0.548387	-1	-0.870968	-1	-1	-0.870968	-0.870968
Enterobacteriaceae_541	C3	A	1	0	-0.230769	-0.730769	-1	-0.961538	-1	-0.846154	-1	-1	-1	-1	-0.884615	-1
Enterobacteriaceae_542	C3	A	1	0.318182	-0.454545	-0.5	-1	-0.954545	-1	-0.681818	-1	-1	-1	-1	-1	-1
Enterobacteriaceae_543	C3	A	-0.587302	0.0793651	1	-0.650794	-1	-1	-1	-0.936508	-1	-1	-1	-1	-0.968254	-1
Enterobacteriaceae_550	C3	A	1	0.0943396	0	-0.226415	-0.924528	-1	-1	-0.830189	-1	-1	-1	-0.981132	-1	-1
Enterobacteriaceae_551	C3	A	-0.196429	0.142857	1	-0.642857	-1	-0.964286	-1	-0.607143	-1	-1	-0.982143	-1	-1	-1
Enterobacteriaceae_554	C3	A	-0.688312	1	0.181818	-0.701299	-1	-0.961039	-1	-0.87013	-1	-1	-1	-1	-1	-1
Enterobacteriaceae_556	C3	A	1	-0.0757576	0.257576	0.0909091	-1	-1	-1	-0.227273	-1	-1	-1	-1	-1	-1
Enterobacteriaceae_561	C3	A	1	-0.463415	-0.843902	0.795122	-1	-0.990244	-0.990244	-0.980488	-1	-1	-1	-1	-1	-1
Enterobacteriaceae_563	C3	A	1	0.369458	0.0147783	-0.339901	-1	-0.990148	-1	-0.980296	-1	-1	-1	-1	-1	-1
Enterobacteriaceae_567	C3	A	1	0.372385	-0.154812	-0.0627615	-1	-0.974895	-1	-0.916318	-1	-1	-1	-1	-1	-1
Enterobacteriaceae_568	C3	A	1	0.172932	-0.511278	-0.308271	-0.962406	-0.969925	-1	-0.526316	-1	-0.954887	-1	-1	-1	-1
Enterobacteriaceae_570	C3	A	-0.54491	1	0.275449	-0.467066	-1	-0.952096	-1	-0.826347	-1	-1	-1	-1	-0.994012	-1
Enterobacteriaceae_571	C3	A	0.34127	1	0.0714286	-0.0714286	-1	-0.968254	-1	-0.984127	-1	-1	-0.984127	-1	-1	-1
Enterobacteriaceae_572	C3	A	1	0.469231	-0.307692	-0.215385	-1	-0.915385	-1	-0.669231	-1	-1	-1	-1	-1	-0.992308
Enterobacteriaceae_574	C3	A	1	0.203085	-0.604113	-0.326478	-1	-0.948586	-1	-0.737789	-1	-1	-1	-1	-0.984576	-0.994859
Enterobacteriaceae_577	C3	A	1	0.139614	-0.278093	-0.405221	-1	-0.970488	-1	-0.866061	-1	-1	-1	-1	-1	-1
Enterobacteriaceae_578	C3	A	0.797235	1	0.107015	-0.237071	-0.993856	-0.96723	-1	-0.764465	-1	-0.998976	-1	-1	-0.99488	-0.997952
Enterobacteriaceae_579	C3	A	1	0.555467	0.0284341	-0.252703	-0.979175	-0.963156	-1	-0.653985	-0.998398	-0.947137	-1	-1	-0.998398	-0.995194
Enterobacteriaceae_580	C3	A	1	-0.0104657	0.0177917	-0.158556	-0.997384	-0.969126	-0.99843	-0.638409	-1	-0.999477	-1	-0.99843	-0.999477	-0.997907
Enterobacteriaceae_77	C3	A	-1	-0.333333	0.333333	-1	-1	-1	-1	1	-1	-1	-1	-1	-1	-1
Enterobacteriaceae_96	C3	A	1	1	1	-1	-1	-1	-1	-1	-1	-1	-1	-1	-1	-1
Enterobacteriaceae_97	C3	A	1	1	1	-1	-1	-1	-1	-1	-1	-1	-1	-1	-1	-1
Erwinia_4	C3	A	0.25	1	0.25	-0.75	-1	-1	-1	-1	-1	-1	-1	-1	-1	-1
Erwinia_6	C3	A	1	0.272727	-0.0909091	-0.636364	-1	-1	-1	-0.454545	-1	-0.636364	-1	-1	-1	-1
flexneri	C3	A	1	-1	-0.666667	-0.333333	-1	-1	-1	0	-1	-1	-1	-1	-1	-1
flexneri_2	C3	A	1	-0.6	-0.2	-0.4	-1	-1	-1	-1	-1	-1	-1	-1	-1	-1
flexneri_3	C3	A	1	-0.52381	-0.428571	-0.238095	-1	-1	-1	-0.809524	-1	-1	-1	-1	-1	-1
flexneri_4	C3	A	-0.795918	1	-0.55102	0.591837	-1	-1	-1	-0.918367	-1	-1	-1	-1	-1	-1
flexneri_5	C3	A	1	0.484211	-0.215789	-0.247368	-0.984211	-0.936842	-1	-0.726316	-1	-0.936842	-1	-1	-0.994737	-0.994737
freundii_1	C3	A	1	-0.37931	-0.724138	-0.172414	-0.793103	-1	-1	-1	-1	-1	-1	-1	-1	-1
Fusobacterium_43	C3	A	-1	-1	-1	1	-1	-0.833333	-0.166667	-0.5	-1	-0.5	-1	-1	-1	-1
Fusobacterium_54	C3	A	-1	-0.976471	-1	1	-1	-0.835294	-0.388235	-0.505882	-1	-0.482353	-1	-1	-1	-1
Gammaproteobacteria_15	C3	A	-0.5	0.25	1	-0.25	-1	-1	-1	-1	-1	-1	-1	-1	-1	-1
Gammaproteobacteria_17	C3	A	1	0.304348	-0.347826	-0.217391	-1	-0.934783	-1	-0.630435	-1	-1	-1	-1	-1	-1
Lachnospiraceae_120	C3	A	-1	-1	0.777778	-1	-0.925926	-0.777778	-1	-1	-1	1	-1	-1	-1	-1
Lachnospiraceae_127	C3	A	-1	-1	0.611111	-1	-0.611111	-0.611111	-1	-1	-1	1	-1	-1	-1	-0.944444
luteciae	C3	A	-1	1	-1	-1	-0.5	0	-1	-1	-1	-1	-1	-1	-1	-1
marcescens_8	C3	A	-1	-1	-1	1	0.2	-1	-1	-1	-1	-0.6	-1	-1	-1	-1
Methylobacterium_2	C3	A	-0.945946	-1	-0.027027	-0.837838	-1	-1	1	-1	-1	-0.891892	-1	-1	-1	-1
Morganella_1	C3	A	1	0.333333	0.333333	-1	-1	-1	-1	-1	-1	-1	-1	-1	-1	-1
odontotermitis	C3	A	1	0.5	-0.5	0.5	-1	-1	-1	-1	-1	-1	-1	-1	-1	-1
oryzae	C3	A	-0.5	0	1	-0.5	-1	-0.75	-1	-1	-1	-1	-1	-1	-0.75	-1
oxytoca_3	C3	A	1	0.2	-0.733333	-0.733333	-1	-1	-1	-1	-1	-0.866667	-1	-1	-1	-1
oxytoca_4	C3	A	1	0.214286	-0.428571	-0.464286	-1	-0.964286	-1	-0.928571	-1	-1	-1	-1	-1	-1
Plesiomonas	C3	A	1	0.454545	0.0909091	-0.0909091	-1	-0.818182	-1	-0.636364	-1	-1	-1	-1	-1	-1
Pseudomonadaceae_1	C3	A	1	0.235732	-0.394541	-0.280397	-1	-0.977667	-1	-0.957816	-1	-1	-1	-1	-1	-1
Salmonella_1	C3	A	1	1	-1	0	-1	-1	-1	-1	-1	-1	-1	-1	-1	-1
Serratia_12	C3	A	1	1	-1	1	-1	-1	-1	-1	-1	-1	-1	-1	-1	-1
Serratia_13	C3	A	1	-1	0	0	-1	-1	-1	-1	-1	-1	-1	-1	-1	-1
Serratia_15	C3	A	0	1	0.25	0.75	-1	-1	-1	-0.75	-1	-1	-1	-1	-1	-0.75
Serratia_9	C3	A	1	0.5	-0.5	-0.5	-1	-1	-1	-1	-1	-1	-1	-1	-1	-1
Sodalis_1	C3	A	-0.333333	1	-0.666667	-0.666667	-1	-1	-1	-1	-1	-1	-1	-1	-1	-1
Sodalis_2	C3	A	1	1	-1	-0.333333	-1	-1	-1	-1	-1	-1	-1	-1	-1	-1
Sodalis_3	C3	A	1	-0.5	-1	-1	-1	-1	-1	0.5	-1	-0.5	-1	-1	-1	-1
Sodalis_4	C3	A	1	1	-0.5	1	-1	-0.5	-1	-0.5	-1	-1	-1	-1	-1	-1
Sodalis_5	C3	A	1	-0.0909091	-0.0909091	0.272727	-1	-1	-1	-0.818182	-1	-1	-1	-1	-1	-1
sonnei	C3	A	0	1	0	-0.5	-1	-1	-1	-1	-1	-1	-1	-1	-1	-1
sonnei_1	C3	A	1	0.75	1	0	-1	-0.5	-1	-1	-1	-1	-1	-1	-1	-1
stewartii	C3	A	0	-0.2	1	-0.8	-1	-1	-1	-1	-1	-1	-1	-1	-1	-1
Streptococcaceae	C3	A	-1	-1	1	-1	-0.692308	-1	-1	-1	-1	-0.0769231	-1	-1	-1	-1
Streptococcus_33	C3	A	-1	1	-1	-1	-0.6	-1	-1	-1	-1	0.6	-1	-1	-1	-1
Trabulsiella_10	C3	A	1	-0.777778	-0.333333	-0.777778	-1	-1	-1	-0.777778	-1	-1	-1	-1	-1	-1
Trabulsiella_13	C3	A	0.608247	-0.979381	-0.958763	1	-1	-1	-1	-0.938144	-1	-1	-1	-1	-1	-1
Trabulsiella_6	C3	A	-0.333333	-0.333333	1	-0.333333	-1	-1	-1	-1	-1	-1	-1	-1	-1	-1
Trabulsiella_8	C3	A	1	0.714286	-0.714286	-0.428571	-1	-1	-1	-1	-1	-1	-1	-1	-1	-1
Trabulsiella_9	C3	A	1	0.777778	-0.333333	-0.777778	-1	-1	-1	-1	-1	-1	-1	-1	-1	-1
Turicibacter	C3	A	0	-1	0	-1	-1	-1	-1	-1	-1	1	-1	-1	-1	-1
Vibrionaceae	C3	A	1	0.237288	-0.152542	-0.40113	-1	-0.977401	-1	-0.909605	-1	-1	-1	-1	-1	-1
CLCN5	C3	A	-0.20443	-0.505054	1	-0.869234	-0.71574	-0.458521	-0.528359	-0.505054	-0.505054	-0.810064	-0.881088	-1	-0.904816	-0.29647
DEFA5	C3	A	-0.126357	0.239441	1	0.251881	-0.888011	-1	-0.298389	-0.907366	0.444095	-0.668987	0.30966	-0.917062	-0.888011	-1
FBP1	C3	A	-0.320108	-0.240406	1	-0.792458	-1	-0.572502	-0.765759	-0.328541	-0.400568	-0.299061	-0.642267	-0.694972	-0.783549	-0.443224
NAGS	C3	A	-0.420854	-0.491855	1	-0.553167	-0.755402	-0.645935	-0.850314	-0.666682	-0.310415	-0.818564	-0.940894	-1	-0.818564	-0.625236
PDZD7	C3	A	-0.351329	-0.54473	1	-0.827637	-0.498512	-0.637955	-1	-0.529295	-0.513889	-0.907982	-0.93494	-0.907982	-0.674496	-0.881113
SLC25A15	C3	A	-0.274145	-0.820924	1	-0.589142	-0.794881	-0.712033	-1	-0.298755	-0.0747861	-0.303685	-0.826142	-0.67602	-0.862747	-0.748187
SPHK2	C3	A	1	0.401399	0.188473	-0.0262736	-0.856289	-0.118873	0.00451708	-0.904102	-0.920059	-0.524127	-1	-0.824465	-0.211814	-0.650148
TMEM198	C3	A	0.354078	-0.488905	1	-0.325612	-0.204475	-0.906338	-0.957343	-0.228612	-0.754514	-0.721015	-0.366244	-0.957343	-0.293198	-1
XKRX	C3	A	-0.605696	-0.678094	1	-0.514966	-0.884537	-0.785534	-0.514966	-0.741399	-0.548268	-0.244488	-0.751184	-0.91449	-1	-0.889521
Acidaminococcus	C4	B	-1	-1	-1	-1	-1	-1	-1	-1	-0.677419	-0.677419	-1	-1	1	-1
Acinetobacter_1	C4	B	-1	-1	-1	-1	-1	-1	-1	-1	-1	-1	-1	-1	1	0
Adlercreutzia	C4	B	-1	-1	-1	-1	-0.75	-0.75	-1	-1	-1	-1	-1	-1	1	-0.75
aerogenes_2	C4	B	-1	-1	-1	-1	-1	-1	-1	-1	-1	-1	-1	-1	1	-1
aerogenes_4	C4	B	-0.846154	-1	-1	-0.0769231	-0.692308	-1	-1	-1	-0.692308	-1	-1	-1	1	0.0769231
agglomerans_1	C4	B	-1	-1	-1	-1	-0.333333	-1	-1	-1	-1	-1	-1	-1	1	0.111111
aquatilis	C4	B	-1	-0.942857	-0.971429	0.285714	-0.657143	-1	-1	-1	-0.828571	-1	-1	-1	1	0.0285714
Bacteroides_114	C4	B	-1	-1	-1	-1	-1	-1	-1	-1	-1	-1	-1	-1	1	-1
Bacteroides_274	C4	B	-1	-1	-1	-1	-1	-1	-1	-1	-1	-1	-1	-1	1	-1
Bacteroides_292	C4	B	-1	-1	-1	-1	-1	-0.666667	-1	-1	0	-1	-1	-1	1	-0.333333
Bacteroides_294	C4	B	-1	-1	-1	-1	-1	-1	-0.5	-1	-0.5	-1	-0.5	-1	1	0
Bacteroides_398	C4	B	-0.982759	-1	-1	-1	1	-0.931034	-0.741379	-0.965517	-0.189655	-1	-0.844828	-0.706897	0.155172	0.810345
Bacteroides_417	C4	B	-1	-1	-0.995671	-1	-0.998557	-0.995671	-1	-0.759019	-1	-0.994228	-0.997114	-1	1	-1
Bacteroides_5	C4	B	-1	-1	-1	-1	-1	-1	-1	-1	-1	-1	-1	-1	1	-1
Bacteroides_63	C4	B	-1	-1	-1	-1	-1	-1	-1	-1	-1	-1	-1	-1	1	-1
Blautia_37	C4	B	-1	-1	-1	-1	-1	-1	-1	-1	-1	-1	-1	-1	1	-1
Blautia_39	C4	B	-1	-1	-1	-1	1	-1	-1	-1	-1	-1	0	-1	1	-1
Blautia_40	C4	B	-1	-1	-1	-1	-1	-0.333333	-1	-1	-1	-1	-1	-1	1	-1
Blautia_55	C4	B	-1	-1	-1	-1	-0.5	-0.666667	-1	-1	-1	-0.833333	-0.666667	-1	1	-1
Blautia_59	C4	B	-1	-1	-1	-1	-1	-1	-1	-1	-1	-1	0.238095	-1	1	-1
Blautia_62	C4	B	-1	-1	-1	-1	-0.652174	-0.869565	-1	-1	-1	-0.73913	-0.869565	-1	1	-0.782609
Blautia_64	C4	B	-1	-1	-1	-1	0.472222	-0.847222	-1	-1	-1	-0.777778	-0.583333	-1	1	-0.777778
Blautia_65	C4	B	-1	-1	-1	-1	0.321637	-0.532164	-1	-1	-1	-1	-0.777778	-1	1	-0.964912
Campylobacter_3	C4	B	-1	-1	-1	-1	-1	-1	-1	-1	-1	-1	-0.555556	-1	1	-1
Citrobacter_3	C4	B	-1	-1	-1	-1	-1	-1	-1	-1	-1	-1	-1	-1	1	-1
cloacae_1	C4	B	-1	-1	-1	-1	-1	-1	-1	-1	-1	-1	-1	-1	1	-1
cloacae_10	C4	B	-1	-1	-1	0.181818	-0.636364	-1	-1	-1	-0.727273	-1	-1	-1	1	0.636364
cloacae_3	C4	B	-1	-1	-1	-1	-1	-1	-1	-1	-1	-1	-1	-1	1	1
cloacae_9	C4	B	-1	-1	-1	-0.2	-0.4	-1	-1	-1	-1	-1	-1	-1	1	0.2
Clostridiales_38	C4	B	-1	-1	-1	-1	-1	-0.5	-1	-1	-1	-1	-1	-1	1	-1
Clostridiales_71	C4	B	-1	-1	-1	-1	-0.164835	-0.692308	-1	-1	-1	-0.472527	0.0549451	-1	1	-0.912088
Collinsella	C4	B	-1	-1	-1	-1	-1	-1	-1	-1	-1	-1	-1	-1	1	-1
coprophilus	C4	B	-1	-1	-1	-1	-1	-1	-1	-1	-1	-1	-1	-1	1	-1
dispar_14	C4	B	-1	-1	-1	-1	-0.6	-1	-1	-1	-1	-1	-1	-1	1	-1
dispar_15	C4	B	-0.6	-0.6	-1	-1	-1	-1	-1	-1	-1	-0.2	-1	-1	1	-1
distasonis_28	C4	B	-1	-1	-1	-1	-1	-0.571429	-1	-1	-1	-1	-1	-1	1	-1
distasonis_32	C4	B	-1	-1	-1	-1	-1	-1	-1	-1	-1	-1	-1	-1	0.25	1
enterica	C4	B	-1	-1	-1	-1	-1	-1	-1	-1	-1	-1	-1	-1	1	-1
Enterobacteriaceae_115	C4	B	-1	-1	-1	-1	-1	-1	-1	-1	-1	-1	-1	-1	1	-1
Enterobacteriaceae_12	C4	B	-1	-1	-1	-1	-1	-1	-1	-1	-1	-1	-1	-1	1	-1
Enterobacteriaceae_124	C4	B	-1	-1	-1	-1	-1	-1	-1	-1	-1	-1	-1	-1	1	-1
Enterobacteriaceae_137	C4	B	-1	-1	-1	-1	-1	-1	-1	-1	-1	-1	-1	-1	1	-1
Enterobacteriaceae_142	C4	B	-1	-1	-1	-1	-1	-1	-1	-1	-1	-1	-1	-1	1	-1
Enterobacteriaceae_146	C4	B	-1	-1	-1	0	-1	-1	-1	-1	-1	-1	-1	-1	1	-1
Enterobacteriaceae_153	C4	B	-1	-1	-1	-1	-1	-1	-1	-1	-1	-1	-1	-1	1	1
Enterobacteriaceae_167	C4	B	-1	-1	-1	-1	-1	-1	-1	-1	-1	-1	-1	-1	1	-1
Enterobacteriaceae_172	C4	B	-1	-1	-1	-1	-1	-1	-1	-1	-1	-1	-1	-1	1	-1
Enterobacteriaceae_198	C4	B	-1	1	-1	-1	-1	-1	-1	-1	-1	-1	-1	-1	1	-0.333333
Enterobacteriaceae_234	C4	B	-1	1	-1	-1	-1	-0.333333	-1	-1	-1	-1	-1	-1	0.333333	0.333333
Enterobacteriaceae_236	C4	B	-1	-1	-1	-1	1	-1	-1	-1	-1	-1	-1	-1	1	0.333333
Enterobacteriaceae_256	C4	B	-1	-1	-1	-1	-0.333333	-1	-1	-1	-1	-1	-1	-1	1	-0.333333
Enterobacteriaceae_27	C4	B	-1	-1	-1	-1	-1	-1	-1	-1	-1	-1	-1	-1	1	-1
Enterobacteriaceae_272	C4	B	-1	-0.333333	-1	-1	-1	-1	-1	-1	-1	-1	-1	-1	1	-0.333333
Enterobacteriaceae_293	C4	B	-0.333333	-1	-1	0.333333	-1	-1	-1	0.333333	-1	-1	-1	-1	0.333333	1
Enterobacteriaceae_327	C4	B	-0.6	-1	-1	-0.6	-0.6	-1	-1	-1	-0.6	-1	-1	-1	1	-0.6
Enterobacteriaceae_344	C4	B	-1	-1	-1	0.333333	-0.333333	-1	-1	-1	-0.333333	-1	-1	-1	1	0.333333
Enterobacteriaceae_35	C4	B	-1	-1	-1	-1	-1	-1	-1	-1	-1	-1	-1	-1	1	-1
Enterobacteriaceae_357	C4	B	-1	-1	-1	-1	-1	-1	-1	-1	-1	-1	-1	-1	1	-1
Enterobacteriaceae_381	C4	B	-1	-1	-1	-0.666667	-0.666667	-1	-1	-1	-1	-1	-1	-1	1	-0.333333
Enterobacteriaceae_39	C4	B	-1	-1	-1	-1	-1	-1	-1	-1	-1	-1	-1	-1	1	-1
Enterobacteriaceae_390	C4	B	-1	-1	-1	-1	-1	-1	-1	-1	-1	-1	-1	-1	1	1
Enterobacteriaceae_397	C4	B	-1	-1	-1	1	-1	-1	-1	-1	-1	-1	-1	-1	1	0.333333
Enterobacteriaceae_411	C4	B	-1	-1	-1	-0.333333	-0.666667	-1	-1	-1	-1	-1	-1	-1	1	0
Enterobacteriaceae_42	C4	B	-1	-1	-1	-1	-1	-1	-1	-1	-1	-1	-1	-1	1	1
Enterobacteriaceae_43	C4	B	-1	-1	-1	-1	-1	-1	-1	-1	-1	-1	-1	-1	1	-1
Enterobacteriaceae_446	C4	B	-1	-1	-1	-0.25	0	-1	-1	-1	-1	-1	-1	-1	1	0.75
Enterobacteriaceae_447	C4	B	-1	-1	-1	0.555556	-1	-1	-1	-1	-1	-0.777778	-1	-1	1	0.111111
Enterobacteriaceae_479	C4	B	-1	-1	-1	0.0909091	-0.818182	-1	-1	-1	-1	-1	-1	-1	1	1
Enterobacteriaceae_502	C4	B	-0.888889	-1	-1	-0.666667	-0.555556	-1	-1	-1	-0.888889	-1	-1	-1	1	0.111111
Enterobacteriaceae_507	C4	B	-1	-1	-1	-0.931034	-1	-1	-1	-1	-1	-0.931034	-1	-1	1	0.0344828
Enterobacteriaceae_512	C4	B	-1	-1	-1	0.368421	-0.684211	-1	-1	-1	-1	-1	-1	-1	1	0.157895
Enterobacteriaceae_547	C4	B	-0.984615	-0.969231	-0.984615	-1	-1	-1	-1	-1	-1	-1	-1	-1	1	-1
Enterobacteriaceae_553	C4	B	-1	-1	-1	-0.611111	-1	-1	-1	-1	-1	-1	-1	-1	1	-0.588889
Enterobacteriaceae_558	C4	B	-1	-1	-1	-0.871148	-1	-1	-1	-1	-0.966387	-0.994398	-0.994398	-1	1	-0.983193
Enterobacteriaceae_559	C4	B	-1	-1	-1	0.3375	-0.4375	-0.975	-1	-1	-0.7875	-0.975	-1	-1	0.55	1
Enterobacteriaceae_566	C4	B	-1	-1	-0.993266	0.0841751	-1	-1	-1	-1	-0.878788	-1	-1	-1	1	-0.986532
Enterobacteriaceae_575	C4	B	-1	-0.992352	-1	-0.143403	-0.717017	-1	-1	-1	-0.977055	-1	-1	-1	1	0.388145
Enterobacteriaceae_66	C4	B	-1	-1	-1	-1	-1	-1	-1	-1	-1	-1	-1	-1	1	-1
Enterobacteriaceae_89	C4	B	-1	-0.333333	-1	-1	-1	-1	-1	-1	-1	-1	-1	-1	1	-1
Erwinia_10	C4	B	-1	-1	-1	0.151515	-0.651515	-1	-1	-1	-0.863636	-1	-1	-1	1	0.530303
Erwinia_12	C4	B	-0.993333	-0.98	-0.988333	0.221667	-0.508333	-0.996667	-1	-1	-0.863333	-0.993333	-1	-1	1	0.728333
Erwinia_5	C4	B	-1	-1	-1	0.666667	-0.333333	-1	-1	-1	-1	-1	-1	-1	1	0.666667
Erysipelotrichaceae_3	C4	B	-1	-1	-1	-1	-1	-1	-1	-1	0.333333	-1	-1	-1	1	-1
erythrinae	C4	B	-1	-1	-1	-1	-1	-1	-1	-1	-1	-1	-1	-1	1	-1
fragilis_18	C4	B	-1	-1	-1	-1	-1	-1	-1	0	-1	-1	-1	-1	1	-1
fragilis_22	C4	B	-1	-1	-1	-1	-1	-1	-1	-1	-1	-1	-1	-1	1	-1
fragilis_26	C4	B	-1	-1	-1	-1	-1	0	-1	-1	-1	-1	-1	-1	1	-1
fragilis_29	C4	B	-1	-1	-0.333333	-1	-1	-1	-1	-0.333333	-1	-1	-1	-1	1	-1
fragilis_33	C4	B	-1	-1	0	-1	-1	-1	-1	0	-1	-1	0	-1	1	-1
fragilis_57	C4	B	-1	-1	-0.5	-1	-1	-1	-1	-1	-1	-1	0	-1	1	-1
fragilis_59	C4	B	-1	-1	0	-1	-1	-1	-1	-1	-1	-1	-1	-1	1	-1
fragilis_69	C4	B	-1	-1	-1	-1	-1	-1	-1	-0.6	-1	-1	-1	-1	1	-1
fragilis_77	C4	B	-1	-1	0.2	-1	-1	-0.4	-1	-1	-1	-1	-0.8	-1	1	-1
fragilis_82	C4	B	-1	-1	-0.781818	-1	-1	-0.963636	-1	-0.890909	-1	-0.890909	-0.927273	-1	1	-1
fragilis_83	C4	B	-1	-1	-1	-1	-1	-1	-1	-0.957447	-1	-1	-0.978723	-1	1	-1
Gammaproteobacteria_13	C4	B	-1	-1	-1	0.333333	-1	-1	-1	-1	-1	-1	-1	-1	1	-0.333333
Gammaproteobacteria_4	C4	B	-1	-1	-1	-1	-1	-1	-1	-1	-1	-1	-1	-1	1	-1
Gammaproteobacteria_9	C4	B	-1	-1	-1	-1	-1	-1	-1	-1	-1	-1	-1	-1	1	-1
gnavus_16	C4	B	-0.892857	-1	-1	-1	-0.428571	-0.964286	-0.464286	-1	-0.535714	-1	-1	-1	1	-1
johnsonii	C4	B	-1	-1	-1	-1	0	-1	-1	-1	-1	-1	-1	-1	1	-1
Klebsiella_14	C4	B	-1	-1	-1	-1	-1	-1	-1	-1	-1	-1	-1	-1	1	-1
Klebsiella_15	C4	B	-1	-1	-1	-1	-1	-1	-1	-1	-1	-1	-1	-1	1	-1
Klebsiella_20	C4	B	-1	-1	-1	-1	-1	-1	-1	-1	-1	-1	-1	-1	1	-0.333333
Klebsiella_21	C4	B	-1	0	-1	-1	0.333333	-1	-1	-1	-1	-1	-1	-1	1	0
Klebsiella_22	C4	B	-1	0	-1	-1	-1	-1	-1	-1	-1	-1	-1	-1	1	-1
Klebsiella_23	C4	B	1	-1	-1	-1	-1	-1	-1	-1	-1	-1	-1	-1	0	1
Klebsiella_24	C4	B	-1	-1	-1	-1	-1	-1	-1	-1	-1	-1	-1	-1	1	-0.6
Klebsiella_27	C4	B	-1	-1	-1	-1	-1	-1	-1	-1	-1	-1	-1	-1	1	-0.6
Klebsiella_28	C4	B	-1	-1	-1	-1	-1	-1	-1	-1	-1	-1	-1	-1	1	-0.333333
Klebsiella_29	C4	B	-1	-1	-1	-1	-1	-1	-1	-1	-1	-1	-1	-1	0.333333	1
Klebsiella_30	C4	B	-1	-1	-1	-0.5	-1	-1	-1	-1	-1	-1	-1	-1	1	0
Klebsiella_31	C4	B	-1	-1	-1	-0.333333	-1	-1	-1	-1	-1	-1	-1	-1	1	0.333333
Klebsiella_34	C4	B	-1	-1	-1	-1	-1	-1	-1	-1	-1	-0.333333	-1	-1	1	0.333333
Klebsiella_38	C4	B	-1	-0.882353	-1	-0.764706	-1	-1	-1	-1	-1	-1	-1	-1	1	0.529412
Klebsiella_39	C4	B	-1	-1	-1	0.857143	-1	-1	-1	-1	-0.857143	-1	-1	-1	1	-0.285714
Klebsiella_40	C4	B	-1	-1	-1	0.176471	-1	-1	-1	-1	-0.882353	-1	-0.882353	-1	1	-0.294118
Klebsiella_42	C4	B	-1	-1	-1	-1	-1	-1	-1	-1	-1	-1	-1	-1	1	-1
Klebsiella_45	C4	B	-1	-1	-1	-0.855072	-1	-1	-1	-1	-1	-1	-1	-1	1	-1
Klebsiella_47	C4	B	-1	-0.978836	-1	-1	-1	-0.989418	-1	-1	-0.809524	-1	-1	-1	1	-0.925926
Klebsiella_48	C4	B	-1	-1	-1	-1	-1	-1	-1	-1	-0.933174	-0.966587	-1	-1	1	-1
Klebsiella_49	C4	B	-0.983806	-0.995951	-0.967611	-0.364372	-1	-1	-1	-0.975709	-1	-1	-1	-1	1	-0.591093
Klebsiella_51	C4	B	-0.995598	-1	-0.998533	-0.181218	-1	-1	-1	-1	-0.966251	-1	-0.995598	-1	1	-0.377843
Klebsiella_52	C4	B	-0.995253	0.523734	-0.996835	-0.906646	-1	-0.935127	-1	-1	-0.954114	-0.971519	-0.998418	-1	1	-0.210443
Klebsiella_53	C4	B	-0.992121	-0.973736	-0.993434	-0.565332	-1	-1	-1	-0.997374	-0.950098	-0.985555	-1	-1	0.683519	1
kobei_2	C4	B	-0.993884	-1	-0.981651	-0.143731	-0.767584	-1	-1	-1	-0.987768	-1	-1	-1	1	0.718654
Lachnospiraceae_2	C4	B	-1	-1	-1	-1	-1	-1	-1	-1	-1	-1	-1	-1	1	-1
Lachnospiraceae_20	C4	B	-1	-1	-1	-1	-1	-1	-1	-1	-1	-1	-1	-1	1	-1
Lachnospiraceae_27	C4	B	-1	-1	-1	-1	-1	-1	-1	-1	-1	-1	-1	-1	1	1
Lachnospiraceae_32	C4	B	-1	-1	-1	-1	-1	-1	-1	-1	-1	0.333333	-0.333333	-1	1	-1
Lachnospiraceae_54	C4	B	-1	-1	-1	-1	-1	-1	-1	-1	-1	0	-1	-1	1	-1
Lachnospiraceae_57	C4	B	-1	-1	-1	-1	-0.333333	-1	-1	-1	-1	-0.333333	-1	-1	1	-1
Lachnospiraceae_97	C4	B	-1	-1	-0.384615	-1	-1	-1	-1	-1	-1	-0.846154	-1	-1	1	-1
lenta_1	C4	B	-1	-1	-1	-1	-0.428571	-1	-1	-1	-1	-1	-1	-1	1	-1
ludwigii_1	C4	B	-1	-1	-1	-1	-1	-1	-1	-1	-1	-1	-1	-1	1	-0.5
marcescens_10	C4	B	-1	-1	-1	0	-0.916667	-1	-1	-1	-0.833333	-1	-1	-1	1	0.166667
marcescens_2	C4	B	-1	-1	-1	1	-1	-1	-1	-1	0	-1	-1	-1	0	1
marcescens_5	C4	B	-1	-1	-1	0	-1	-1	-1	-1	-1	-1	-1	-1	1	1
marcescens_9	C4	B	-1	-0.6	-1	-0.2	-0.6	-1	-1	-1	-1	-1	-1	-1	1	0.2
Novosphingobium_2	C4	B	-1	-0.5	-1	-1	-1	-1	-1	-1	-1	-1	-1	-1	1	-1
Odoribacter_1	C4	B	-1	-1	-1	-1	-1	-1	-1	-1	-1	-1	-1	-1	1	-0.333333
ovatus_13	C4	B	-1	-1	-1	-1	-1	-1	-1	-1	-1	-1	-1	-1	1	-1
ovatus_16	C4	B	-1	-1	-1	-1	-0.777778	-1	-1	-1	-1	-1	-1	-1	1	-0.777778
ovatus_2	C4	B	-1	-1	-1	-1	-1	-1	-1	-1	-1	-1	-1	-1	1	1
ovatus_5	C4	B	-1	-1	-1	-1	-1	-1	-1	-1	-1	-1	-1	-1	1	-1
parainfluenzae_21	C4	B	-1	-1	-1	-1	-1	-1	-1	-1	-1	-1	-1	-1	1	-1
parvula_1	C4	B	-1	-0.142857	-1	-1	-1	-1	-1	-1	-1	-1	-1	-1	1	-1
parvula_3	C4	B	-1	-0.266667	-1	-1	-1	-1	-1	-1	-1	0.0666667	-0.6	-1	1	-1
prausnitzii_8	C4	B	-1	-1	-1	-1	-1	-1	-1	-1	-1	-1	0.333333	-1	1	-1
Providencia	C4	B	-1	-1	-1	-1	-1	-1	-1	-1	-1	-1	-1	-1	1	-1
Providencia_3	C4	B	-1	-0.5	-0.5	-1	-1	-1	-1	-1	-1	-1	-1	-1	1	0.5
Pseudoalteromonas	C4	B	-1	-1	-1	-1	-1	-1	-1	-1	-1	-1	-1	-1	1	-1
Pseudomonas	C4	B	-1	-1	-1	-1	-0.6	-1	-1	-1	-0.6	-1	-1	-1	1	0.2
ptyseos	C4	B	-1	-1	-1	-1	-1	-1	-1	-1	-1	0	-1	-1	1	0
Ruminococcaceae_14	C4	B	-1	-1	-1	-1	-1	-1	-1	-1	-1	-1	-1	-1	1	-1
Ruminococcaceae_43	C4	B	-1	-1	-1	-1	0.0526316	-0.315789	-1	-1	-1	-0.473684	-0.210526	-1	1	-1
Ruminococcaceae_50	C4	B	-1	-1	-1	-1	-0.0284091	-0.630682	-1	-1	-0.988636	-0.613636	-0.255682	-1	1	-0.948864
Serratia_11	C4	B	-1	-1	-1	-1	-1	-1	-1	-1	-1	-1	-1	-1	1	-1
Serratia_17	C4	B	-1	-0.969697	-0.515152	-0.969697	-0.69697	-1	-1	-1	-1	-0.575758	-1	-1	0.787879	1
Serratia_18	C4	B	-0.987069	-0.99569	-1	-0.443966	-1	-1	-1	-1	-0.939655	-0.956897	-1	-1	0.866379	1
Serratia_2	C4	B	-1	-1	-1	0	-1	-1	-1	-1	-1	-1	-1	-1	1	-1
Serratia_8	C4	B	-1	-1	-1	1	-1	-1	-1	-1	-1	-1	-1	-1	1	1
Sinobacteraceae	C4	B	-1	-1	-1	-1	-1	-1	-1	-1	-1	-1	-1	-1	1	-1
Streptococcus_22	C4	B	-1	-1	-1	-1	-1	-1	-1	-1	-1	-1	-1	-1	1	-1
Streptococcus_47	C4	B	-0.5	-0.75	-0.75	-1	1	-0.75	-1	-1	-0.5	-0.75	-0.25	-1	1	-0.5
Streptococcus_48	C4	B	-1	-1	-1	-1	-1	-1	-1	-1	-1	-1	-1	-1	0.454545	1
terrigena	C4	B	-1	0	-1	-1	0	-1	-1	-1	-1	-1	-1	-1	0	1
Trabulsiella_1	C4	B	-1	-1	-1	-1	-1	-1	-1	-1	-1	-1	-1	-1	1	-1
Trabulsiella_11	C4	B	-0.818182	-1	-1	-0.454545	-1	-1	-1	-1	-1	-1	-1	-1	1	0.636364
uniformis_11	C4	B	-1	-1	-0.857143	-1	-1	-1	-1	-1	-1	-1	-1	-1	1	-1
Veillonella_1	C4	B	-1	-1	-0.333333	-1	-1	-1	-1	-1	-1	-1	-1	-1	1	-1
Veillonella_5	C4	B	-1	-1	-1	-1	-1	-1	-1	-1	-1	-1	-1	-1	1	-1
Vibrio_1	C4	B	-1	-1	-1	-1	-1	-1	-1	-1	-1	-1	-1	-1	1	-1
Xanthomonadaceae_1	C4	B	-1	-1	-1	-1	-1	-1	-1	-1	-1	-1	-1	-1	1	-1
SLC20A1	C4	B	-0.77389	-0.633859	-0.71776	-0.70842	-0.745806	-0.633859	-0.689754	-1	-0.60597	-0.77389	-0.60597	-0.531788	0.55791	1
ZNF613	C4	B	-0.628284	-0.598784	-0.820886	-0.378637	-0.36403	-0.0448008	-0.955101	-0.422512	-0.925213	0.623829	-1	-0.910283	0.972329	1
aerofaciens	C5	B	-1	-1	-1	-1	0.333333	-1	-1	-1	-1	-1	1	-1	-1	-1
aerofaciens_3	C5	B	-1	-1	-1	-1	-1	-1	-1	-1	-1	-1	1	-1	-1	-1
Aggregatibacter	C5	B	-1	-1	-1	-1	-1	-0.666667	-1	-1	-1	-1	1	-1	-1	-1
Aggregatibacter_1	C5	B	-1	-1	-1	-1	-1	-0.894737	-1	-1	-1	-0.894737	1	-1	-1	-1
Anaerostipes_1	C5	B	-1	-1	-1	-1	-1	-0.454545	-1	-1	-1	-1	1	-1	-1	-1
Anaerostipes_2	C5	B	-1	-1	-1	-1	-1	-0.333333	-1	-1	-1	-1	1	-1	-1	-1
Anaerostipes_3	C5	B	-1	-1	-1	-1	-1	-0.714286	-1	-1	-1	-1	1	-1	-1	-1
Anaerostipes_4	C5	B	-1	-1	-1	-1	-1	-0.9	-1	-1	-1	-1	1	-1	-1	-1
Bacteroides_109	C5	B	-1	-1	-1	-1	-1	-1	-1	-1	-1	-1	1	-1	-1	0
Bacteroides_14	C5	B	-1	-1	-1	-1	-1	-1	-1	-1	-1	-1	1	-1	-1	-1
Bacteroides_179	C5	B	-1	-1	-1	-1	-1	-1	-1	-1	1	-1	1	-1	-1	1
Bacteroides_288	C5	B	-1	-1	-1	-1	-0.333333	-1	-1	-1	-0.333333	-1	1	1	-1	-1
Bifidobacterium_3	C5	B	-1	-1	-1	-1	-1	-1	-1	-1	-1	0	1	-1	-1	-1
Bifidobacterium_6	C5	B	-1	-1	-1	-1	-1	-0.936508	-1	-1	-1	-1	1	-1	-0.777778	-1
Blautia_15	C5	B	-1	-1	-1	-1	-1	-1	-1	-1	-1	-1	1	-1	-1	-1
Blautia_17	C5	B	-1	-1	-1	-1	-1	-1	-1	-1	-1	-1	1	-1	-1	-1
Blautia_22	C5	B	-1	-1	-1	-1	-1	-1	-1	-1	-1	-1	1	-1	1	-1
Blautia_42	C5	B	-1	-1	-1	-1	1	-1	-1	-1	-1	-1	1	-1	0	-1
Blautia_51	C5	B	-1	-1	-1	-1	-1	-0.882353	-1	-1	-1	-1	1	-1	-0.882353	-1
Blautia_52	C5	B	-1	-1	-1	-1	-0.666667	-0.833333	-1	-1	-1	-1	1	-1	-0.833333	-1
Blautia_53	C5	B	-1	-1	-1	-1	-0.0769231	-0.846154	-1	-1	-1	-1	1	-1	-1	-0.846154
Blautia_63	C5	B	-1	-1	-1	-1	-0.253968	-0.952381	-1	-1	-1	-0.825397	1	-1	-0.031746	-1
butyricum	C5	B	-1	-1	-1	-1	-1	-1	-1	-1	-1	-1	1	-1	-1	-1
butyricum_1	C5	B	-1	-1	-1	-1	-1	-1	-1	-0.666667	-1	-1	1	-1	-1	-1
butyricum_2	C5	B	-1	-1	-1	-1	-0.909091	-1	-1	-1	-1	-1	1	-1	-1	-1
butyricum_3	C5	B	-1	-1	-1	-1	-1	-1	-1	-0.666667	-1	-1	1	-1	-1	-1
butyricum_4	C5	B	-1	-1	-0.917034	-1	-0.99647	-1	-1	-0.902913	-1	-1	1	-1	-1	-1
Clostridiaceae_2	C5	B	-1	-1	-1	-1	-1	-1	-1	0	-1	-1	1	-1	-1	-1
Clostridiaceae_3	C5	B	-1	-1	-1	-1	-1	-1	-1	-1	-1	-1	1	-1	-1	-1
Clostridiaceae_4	C5	B	-1	-1	-1	-1	-1	-1	-1	-1	-1	-1	1	-0.818182	-1	-1
Clostridiaceae_8	C5	B	-1	-1	-0.961538	-1	-0.990385	-1	-1	-0.903846	-1	-1	1	-1	-1	-1
Clostridiaceae_9	C5	B	-1	-1	-0.906977	-1	-1	-1	-1	-0.92093	-1	-1	1	-1	-1	-1
Clostridiales	C5	B	-1	-1	-1	-1	-1	-1	-1	-1	-1	-1	1	-1	-1	-1
Clostridiales_16	C5	B	-1	-1	-1	-1	-1	-1	-1	-1	-1	-1	1	-1	-1	-1
Clostridiales_21	C5	B	-1	-1	-1	-1	-1	-1	-1	-1	-1	-1	1	-1	-1	-1
Clostridiales_23	C5	B	-1	-1	-1	-1	0	-1	-1	-1	-1	-1	1	-1	-1	-1
Clostridiales_32	C5	B	-1	-1	-1	-1	-1	-0.692308	-1	-1	-1	-0.538462	1	-1	-1	-1
Clostridiales_4	C5	B	-1	-1	-1	-1	-1	0	-1	-1	-1	-1	1	-1	-1	-1
Clostridiales_41	C5	B	-1	-1	-1	-1	-1	-0.555556	-1	-1	-1	-1	1	-1	-1	-1
Clostridiales_47	C5	B	-1	-1	-1	-1	-1	-1	-1	-1	-1	-1	1	-1	-1	-1
Clostridiales_48	C5	B	-1	-1	-1	-1	-0.846154	-0.692308	-1	-1	-1	-1	1	-1	-1	-1
Clostridiales_52	C5	B	-1	-1	-1	-1	-1	-0.461538	-1	-1	-1	-1	1	-1	-1	-1
Clostridiales_54	C5	B	-1	-1	-1	-1	-1	-0.6	-1	-1	-1	-1	1	-1	-1	-1
Clostridiales_59	C5	B	-1	-1	-1	-1	-1	-0.0612245	-1	-1	-1	-1	1	-1	-1	-1
Clostridiales_61	C5	B	-1	-1	-1	-1	-0.157895	-0.947368	-1	-1	-1	-0.210526	1	-1	-1	-1
Clostridiales_63	C5	B	-1	-1	-1	-1	-1	-0.639344	-1	-1	-0.934426	-0.737705	1	-1	-0.836066	-1
Clostridiales_65	C5	B	-1	-1	-1	-1	-1	0.16	-1	-1	-0.48	0.12	1	-1	-0.2	-1
Clostridiales_73	C5	B	-1	-1	-1	-1	-1	-0.703276	-1	-1	-0.973025	-0.957611	1	-1	-0.776493	-1
Clostridium_6	C5	B	-1	-1	-1	-1	-0.466667	-1	-1	-1	-1	-0.6	1	-1	-1	-1
Clostridium_7	C5	B	-1	-1	-1	-1	-1	-0.990244	-1	-1	-1	-1	1	-1	-1	-1
Clostridium_8	C5	B	-1	-1	-1	-1	-0.996918	-0.996918	-1	-0.88906	-1	-1	1	-1	-1	-1
Clostridium_9	C5	B	-1	-1	-0.903389	-1	-0.997116	-1	-1	-0.890411	-1	-1	1	-1	-1	-1
Coprococcus_2	C5	B	-1	-1	-1	-1	-1	-1	-1	-1	-1	-1	1	-1	-1	-1
Coprococcus_6	C5	B	-1	-1	-1	-1	-0.882353	-1	-1	-1	-1	-1	1	-1	-1	-1
Coprococcus_9	C5	B	-1	-1	-1	-1	-0.686275	-0.372549	-0.921569	-1	-1	-1	1	-1	-0.764706	-1
dispar_8	C5	B	-1	-1	-1	-1	-1	-1	-1	-1	-1	0	1	-1	-1	-1
Dorea_12	C5	B	-1	-1	-1	-1	-1	-0.333333	-1	-1	-1	-1	1	-1	-0.666667	-1
Erysipelotrichaceae_6	C5	B	-0.263158	-1	-0.578947	-0.894737	-0.789474	-0.894737	-1	-1	0.789474	-1	1	-1	0.368421	-1
Faecalibacterium	C5	B	-1	-1	-1	-1	-1	-0.894737	-1	-1	-1	-1	1	-1	-1	-1
faecis_5	C5	B	-1	-1	-1	-1	-0.994294	-1	-1	-1	-1	-1	1	-1	-1	-1
faecis_6	C5	B	-1	-1	-1	-1	-0.764815	-0.97037	-1	-0.996296	-1	-1	1	-1	-1	-1
fragilis_13	C5	B	-1	-1	-1	-1	-1	-1	-1	-1	-1	-1	1	-1	-1	-1
fragilis_20	C5	B	-1	-1	-1	-1	-1	-1	-1	-1	-1	-1	1	-1	1	-1
fragilis_38	C5	B	-1	-1	-0.333333	-1	-1	-1	-1	-0.333333	-1	-1	1	-1	-1	-1
hiranonis_1	C5	B	-1	-1	-1	-1	-1	-1	-1	-1	0	-1	1	-1	-1	-1
Lachnospira_5	C5	B	-1	-1	-1	-1	-1	-1	-1	-1	-1	-1	1	-1	-1	-0.958333
Lachnospira_6	C5	B	-1	-1	-1	-1	-0.877551	-1	-1	-1	-1	-1	1	-1	-1	-1
Lachnospira_7	C5	B	-1	-1	-1	-1	-0.69697	-1	-1	-1	-1	-0.939394	1	-1	-1	-1
Lachnospira_8	C5	B	-1	-1	-1	-1	-0.821138	-0.98374	-1	-1	-1	-1	1	-1	-1	-1
Lachnospiraceae_102	C5	B	-1	-1	-1	-1	-0.875	-0.375	-1	-1	-1	-1	1	-1	-0.75	-1
Lachnospiraceae_103	C5	B	-1	-1	-1	-1	0.285714	-1	-1	-1	-1	-1	1	-1	-1	-1
Lachnospiraceae_105	C5	B	-1	-1	-1	-1	-1	-0.4	-1	-1	-1	-1	1	-1	-1	-1
Lachnospiraceae_109	C5	B	-1	-1	-1	-1	-1	-0.454545	-1	-1	-0.727273	-0.727273	1	-1	-1	-1
Lachnospiraceae_11	C5	B	-1	-1	-1	-1	-1	-1	-1	-1	-1	-1	1	-1	1	-1
Lachnospiraceae_112	C5	B	-1	-1	-1	-1	-0.756098	-1	-1	-1	-1	-1	1	-1	-0.853659	-1
Lachnospiraceae_115	C5	B	-1	-1	-1	-1	-0.560976	-1	-1	-1	-0.95122	-0.853659	1	-1	-1	-1
Lachnospiraceae_122	C5	B	-1	-1	-1	-1	-1	-1	-1	-1	-1	-0.79661	1	-1	-1	-1
Lachnospiraceae_128	C5	B	-1	-1	-1	-1	-0.963636	-0.854545	-1	-1	-0.927273	-0.563636	1	-1	-1	-1
Lachnospiraceae_13	C5	B	-1	-1	-1	-1	-1	-1	-1	-1	-1	-1	1	-1	1	-1
Lachnospiraceae_130	C5	B	-1	-1	-1	-1	-0.3	-0.6	-1	-1	-1	-1	1	-1	-0.15	-1
Lachnospiraceae_133	C5	B	-1	-1	-1	-1	0	-0.695652	-1	-1	-1	-0.956522	1	-1	-1	-1
Lachnospiraceae_134	C5	B	-1	-1	-1	-1	-1	-1	-1	-1	-1	-1	1	-1	-1	-1
Lachnospiraceae_136	C5	B	-1	-1	-1	-1	-0.714286	-0.228571	-1	-1	-1	-1	1	-1	-0.542857	-1
Lachnospiraceae_138	C5	B	-1	-1	-1	-1	-0.874016	-1	-1	-1	-1	-1	1	-1	-1	-1
Lachnospiraceae_142	C5	B	-1	-1	-1	-1	-0.62963	-0.555556	-1	-1	-1	-1	1	-1	-0.382716	-1
Lachnospiraceae_147	C5	B	-1	-1	-1	-1	-0.74026	-0.571429	-0.987013	-1	-1	-1	1	-1	-0.896104	-1
Lachnospiraceae_150	C5	B	-1	-1	-1	-1	-0.782101	-0.937743	-1	-1	-1	-1	1	-1	-1	-1
Lachnospiraceae_151	C5	B	-1	-1	-1	-1	-0.774812	-0.968307	-1	-1	-0.974979	-0.973311	1	-1	-1	-1
Lachnospiraceae_19	C5	B	-1	-1	-1	-1	-1	-1	-1	-1	-1	-1	1	-1	-1	-1
Lachnospiraceae_24	C5	B	-1	-1	-1	-1	-1	-1	-1	-1	-1	-1	1	-1	-1	-1
Lachnospiraceae_33	C5	B	-1	-1	-1	-1	-1	-1	-1	-1	-1	-1	1	-1	1	-1
Lachnospiraceae_53	C5	B	-1	-1	-1	-1	-1	-0.2	-1	-1	-1	-1	1	-1	-0.6	-1
Lachnospiraceae_55	C5	B	-1	-1	-1	-1	-0.2	-0.6	-1	-1	-1	-1	1	-1	-1	-1
Lachnospiraceae_78	C5	B	-1	-1	-1	-1	-1	-0.5	-1	-1	-1	-1	1	-1	1	-1
Lachnospiraceae_85	C5	B	-1	-1	-1	-1	-0.833333	-1	-1	-1	-1	-1	1	-1	-1	-1
Lachnospiraceae_92	C5	B	-1	-1	-1	-1	-0.789474	-0.894737	-1	-1	-1	-1	1	-1	-1	-1
Lachnospiraceae_96	C5	B	-1	-1	-1	-1	-0.333333	-1	-1	-1	-1	-0.777778	1	-1	-1	-1
Lachnospiraceae_99	C5	B	-1	-1	-1	-1	-0.647059	0.0588235	-1	-1	-1	-1	1	-1	-1	-1
Lactococcus	C5	B	-1	-1	-1	-1	-1	-1	-1	-1	-1	-1	1	-1	-1	-1
longum	C5	B	-1	-1	-1	-1	-1	-0.945946	-1	-1	-1	-1	1	-1	-0.783784	-1
longum_1	C5	B	-1	-1	-1	-1	-1	-0.95082	-1	-1	-1	-1	1	-1	-0.885246	-1
Parabacteroides_8	C5	B	-1	-1	-1	-1	-1	-1	-1	-1	-1	-0.666667	1	-1	-1	-1
parainfluenzae_29	C5	B	-1	-1	-1	-1	-1	-1	-1	-1	-1	-1	1	-1	-1	-1
parainfluenzae_32	C5	B	-1	-1	-1	-1	-1	-1	-1	-1	-1	-1	1	-1	1	-1
parainfluenzae_35	C5	B	-1	-0.2	-1	-1	-1	-1	-1	-1	-1	-0.2	1	-1	-1	-0.6
parainfluenzae_37	C5	B	-1	-0.2	-1	-1	-1	-1	-1	-1	-1	-1	1	-1	-1	-1
parainfluenzae_39	C5	B	-1	-1	-1	-1	-1	-1	-1	-1	-1	-1	1	-1	-1	-1
parainfluenzae_4	C5	B	-1	-1	-1	-1	-1	-1	-1	-1	-1	-1	1	-1	1	-1
parainfluenzae_48	C5	B	-1	-1	-1	-1	-0.818182	-1	-1	-1	-1	-1	1	-1	-0.636364	-1
parainfluenzae_52	C5	B	-1	-0.913043	-1	-0.913043	-1	-0.73913	-1	-1	-1	-1	1	-1	-1	-1
parainfluenzae_53	C5	B	-0.9375	-1	-1	-0.9375	-1	-1	-1	-1	-1	-1	1	-1	-0.96875	-1
parainfluenzae_55	C5	B	-0.571429	-0.047619	-1	-0.952381	-0.952381	-0.857143	-1	-1	-1	-1	1	-1	-1	-1
parainfluenzae_59	C5	B	-1	0.785714	-1	-1	-0.97619	-1	-1	-1	-1	-1	1	-1	-0.52381	-1
parainfluenzae_62	C5	B	-0.684211	0.368421	-1	-1	-0.736842	-1	-1	-1	-1	-1	1	-1	-0.526316	-1
Peptostreptococcaceae	C5	B	-1	-1	-1	-1	-1	-1	-1	-1	-1	-1	1	-1	-1	-1
Peptostreptococcaceae_10	C5	B	-1	-0.99278	-1	-1	-0.98556	-1	-1	-0.971119	-1	-1	1	-1	-1	-1
Peptostreptococcaceae_3	C5	B	-1	-1	-1	-1	-1	-1	-1	-1	-1	-1	1	-1	-1	-1
Peptostreptococcaceae_5	C5	B	-1	-1	-1	-1	-1	-1	-1	-1	-1	-1	1	-1	-1	-1
plebeius_2	C5	B	-1	-1	-1	-1	1	-1	-1	-1	-1	-1	1	-1	1	-1
plebeius_4	C5	B	-1	-1	-1	-1	-1	-1	-1	-1	1	-1	0.2	-1	-0.6	-0.2
prausnitzii	C5	B	-1	-1	-1	-1	-1	-1	-1	-1	-1	-1	1	-1	-1	-1
prausnitzii_10	C5	B	-1	-1	-1	-1	-1	-0.666667	-1	-1	-1	-1	1	-1	-1	-1
prausnitzii_15	C5	B	-1	-1	-1	-1	-1	-1	-1	-1	-0.666667	-0.833333	1	-1	-0.5	-1
prausnitzii_17	C5	B	-1	-1	-1	-1	-1	-1	-1	-1	-1	-1	1	-1	-0.3	-1
prausnitzii_19	C5	B	-1	-1	-1	-1	-1	-0.642857	-1	-1	-1	-1	1	-1	-1	-1
prausnitzii_21	C5	B	-1	-1	-1	-1	-1	-1	-1	-1	-1	-1	1	-1	-1	-1
prausnitzii_23	C5	B	-1	-1	-1	-1	-1	-0.989418	-1	-1	-1	-1	1	-1	-0.989418	-1
prausnitzii_24	C5	B	-1	-1	-1	-1	-0.990698	-1	-1	-1	-1	-1	1	-1	-0.990698	-1
prausnitzii_25	C5	B	-1	-1	-1	-1	-0.785185	-0.888889	-1	-1	-1	-1	1	-1	-1	-1
prausnitzii_26	C5	B	-1	-1	-1	-1	-1	-0.59673	-1	-1	-0.961853	-0.945504	1	-1	-0.809264	-1
prausnitzii_3	C5	B	-1	-1	-1	-1	-1	-1	-1	-1	-1	-1	1	-1	-1	-1
prausnitzii_6	C5	B	-1	-1	-1	-1	-1	-1	-1	-1	-1	-1	1	-1	-1	-1
prausnitzii_7	C5	B	-1	-1	-1	-1	-1	-1	-1	-1	-1	-1	1	-1	-1	-1
Prevotella_1	C5	B	-1	-1	-1	-1	-1	-1	-1	-1	-1	-1	1	-1	-1	-1
Prevotella_11	C5	B	-1	-1	-1	-1	-1	-1	-1	-1	-1	-1	1	-1	-1	-1
Prevotella_14	C5	B	-1	-1	-1	-1	-1	-1	-1	-0.857143	-1	-1	1	-0.714286	-1	-1
Prevotella_15	C5	B	-1	-1	-1	-1	-1	-1	-1	-1	-1	-1	1	-1	-1	-1
Prevotella_16	C5	B	-1	-1	-1	-1	-1	-1	-1	-1	-1	0.238095	1	-1	-1	-1
Prevotella_17	C5	B	-1	-1	-1	-1	-1	-1	-1	-1	-1	-0.971223	1	-1	-1	-1
Prevotella_18	C5	B	-1	-1	-1	-1	-1	-1	-1	-1	-1	-0.989899	1	-1	-1	-1
Prevotella_20	C5	B	-1	-1	-1	-1	-1	-1	-1	-1	-1	-1	1	-1	-1	-1
Prevotella_8	C5	B	-1	-1	-1	-1	-1	-1	-1	-1	-1	-1	1	-1	-1	-1
Prevotella_9	C5	B	-1	-1	-1	-1	-1	-1	-1	-1	-1	-1	1	-1	-1	-1
Roseburia_1	C5	B	-1	-1	-1	-1	-1	-1	-1	0	-1	-1	1	-1	-1	-1
Roseburia_3	C5	B	-1	-1	-1	-1	-0.6	-1	-1	-1	-1	-1	1	-1	-1	-1
Roseburia_4	C5	B	-1	-1	-1	-1	-1	-0.8	-1	-1	-1	-1	1	-1	-1	-1
Roseburia_5	C5	B	-1	-1	-1	-1	-0.888889	-1	-1	-1	-1	-1	1	-1	-1	-1
Roseburia_6	C5	B	-1	-1	-0.982955	-1	-0.767045	-0.971591	-1	-1	-1	-1	1	-1	-1	-1
Ruminococcaceae_1	C5	B	-1	-1	-1	-1	-1	-1	-1	-1	-1	-1	1	-1	-1	-1
Ruminococcaceae_15	C5	B	-1	-1	-1	-1	-1	0	-1	-1	-1	-1	1	-1	-1	-1
Ruminococcaceae_21	C5	B	-1	-1	-1	-1	-0.666667	-1	-1	-1	-1	-1	1	-1	-1	-1
Ruminococcaceae_23	C5	B	-1	-1	-1	-1	-0.333333	-1	-1	-1	-1	-1	1	-1	-0.333333	-1
Ruminococcaceae_24	C5	B	-1	-1	-1	-1	-1	-0.5	-1	-1	-1	-0.5	1	-1	-1	-1
Ruminococcaceae_27	C5	B	-1	-1	-1	-1	-1	-1	-1	-1	0.333333	-1	1	-1	-1	-1
Ruminococcaceae_31	C5	B	-1	-1	-1	-1	-1	-1	-1	-1	-1	-1	1	-1	-0.6	-1
Ruminococcaceae_34	C5	B	-1	-1	-1	-1	-1	-0.75	-1	-1	-1	-1	1	-1	-0.625	-1
Ruminococcaceae_38	C5	B	-1	-1	-1	-1	-0.25	1	-1	-1	-1	-1	0.75	-0.5	0.75	-1
Ruminococcaceae_44	C5	B	-1	-1	-1	-1	-1	-0.894737	-1	-1	-1	-0.960526	1	-1	-0.934211	-1
Ruminococcaceae_45	C5	B	-1	-1	-1	-1	-0.766234	-1	-1	-1	-1	-1	1	-1	-1	-1
Ruminococcaceae_46	C5	B	-1	-1	-1	-1	-0.410072	-0.625899	-1	-1	-1	-1	1	-1	-0.884892	-1
Ruminococcaceae_47	C5	B	-1	-1	-1	-1	-0.341615	-0.639752	-1	-1	-1	-1	1	-1	-0.950311	-1
Ruminococcaceae_48	C5	B	-1	-1	-1	-1	-0.984733	-0.847328	-1	-1	-1	-0.992366	1	-1	-0.961832	-1
Ruminococcaceae_49	C5	B	-1	-1	-1	-1	-0.307692	-0.25	-1	-1	-1	-1	1	-1	-0.955128	-1
Ruminococcus_3	C5	B	-1	-1	-1	-1	-1	-1	-1	-1	-1	-1	1	-1	-1	-1
Ruminococcus_5	C5	B	-1	-1	-1	-1	-1	-1	-1	-1	-1	-1	1	-1	-1	-1
Streptococcus_42	C5	B	-1	-1	-1	-1	-1	-1	-1	-1	-1	-1	1	-1	-1	-1
Streptococcus_7	C5	B	-1	-1	-1	-1	-1	-1	-1	-1	-1	-1	1	-1	1	-1
Sutterella_13	C5	B	-1	-1	-1	-1	-1	-1	-1	-1	-1	-1	1	-1	-1	-1
Sutterella_5	C5	B	-1	-1	-1	-1	-1	-1	-1	-1	-1	-1	1	-1	-1	-1
Turicibacter_1	C5	B	-1	-0.928571	-1	-1	-1	-1	-1	-1	-1	-1	1	-1	-1	-1
variabile	C5	B	-1	-1	-1	-1	-1	-0.538462	-1	-1	-0.692308	-0.435897	1	-1	-1	-1
Sarcina	C5	B	-1	-1	-1	-1	-1	-1	-1	-1	-1	-1	1	-1	-1	-1
WPS_2	C5	B	-1	-1	-1	-1	-1	-1	-1	-1	-1	-1	1	-1	-1	-1
Aeromonadaceae	C6	B	-1	-1	-1	-1	-1	-1	-1	-1	-1	-1	-1	-1	-1	1
anginosus	C6	B	-1	-1	-1	-1	-1	-1	-1	-1	-1	-1	-1	-1	-1	1
anginosus_3	C6	B	-1	-0.789474	0.473684	-1	-0.947368	-1	-1	-1	-1	-1	-1	-1	-0.789474	1
Bacteroidales_1	C6	B	-1	-1	-1	-1	-1	-1	-1	-1	-1	-1	-1	-1	-1	1
Bacteroides_105	C6	B	-1	-1	-1	-1	-1	-1	-1	-1	-1	-1	-1	-1	-1	1
Bacteroides_112	C6	B	-1	-1	-1	-1	-1	-1	-1	-1	-1	-1	-1	-1	-1	1
Bacteroides_116	C6	B	-1	-1	-1	-1	-1	-1	-1	-1	-1	-1	-1	-1	-1	1
Bacteroides_122	C6	B	-1	-1	-1	-1	-1	-1	-1	-1	-1	-1	-1	-1	-1	1
Bacteroides_124	C6	B	-1	-1	-1	-1	-1	-0.333333	-1	-1	-1	-1	-1	-1	-1	1
Bacteroides_131	C6	B	-1	-1	-1	-1	-1	-1	-1	-1	-1	-1	-1	-1	0	1
Bacteroides_134	C6	B	-1	-1	-1	-1	-1	-1	-1	-1	-1	-1	-1	-1	-1	1
Bacteroides_154	C6	B	-1	-1	-1	-1	-1	-1	-1	-1	0	-1	-1	-1	-1	1
Bacteroides_159	C6	B	-1	-1	-1	-1	-1	-1	-1	-1	0	0	0	-1	-1	1
Bacteroides_160	C6	B	-1	-1	-1	-1	-1	-1	-1	-1	-1	-1	-1	-1	-1	1
Bacteroides_161	C6	B	-1	-1	-1	-1	-1	-1	-1	-1	-1	-1	-1	-1	-1	1
Bacteroides_163	C6	B	-1	-1	-1	-1	-1	-1	-1	-1	-1	-0.333333	-1	-1	-1	1
Bacteroides_166	C6	B	-1	-1	-1	-1	-1	-1	-1	-1	-1	-1	-1	-1	-1	1
Bacteroides_176	C6	B	-1	-1	-1	-1	-1	-1	-1	-1	-1	-1	-1	-1	-1	1
Bacteroides_177	C6	B	-1	-1	-1	-1	1	-1	-1	-1	-1	-1	0	-1	-1	1
Bacteroides_18	C6	B	-1	-1	-1	-1	-1	-1	-1	-1	-1	-1	-1	-1	-1	1
Bacteroides_180	C6	B	-1	-1	-1	-1	-1	-1	-1	0	-1	-1	-1	-1	-1	1
Bacteroides_198	C6	B	-1	-1	-1	-1	-1	-0.333333	-1	-1	-1	-0.333333	-1	-1	-1	1
Bacteroides_200	C6	B	-1	-1	-1	-1	-1	-1	-1	-1	-1	-1	-1	-1	-1	1
Bacteroides_209	C6	B	-1	-1	-1	-1	-1	-1	-1	-1	-1	-1	-1	-1	-1	1
Bacteroides_22	C6	B	-1	-1	-1	-1	-1	-1	-1	-1	-1	-1	-1	-1	-1	1
Bacteroides_220	C6	B	-1	-1	-1	-1	0	-1	-1	-1	-1	-1	-1	-1	-1	1
Bacteroides_222	C6	B	-1	-1	-1	-1	-1	-1	-1	-1	-0.333333	-1	-1	-1	-1	1
Bacteroides_225	C6	B	-1	-1	-1	-1	-1	-1	-1	-1	-1	-1	-1	-1	-1	1
Bacteroides_226	C6	B	-1	-1	-1	-1	-1	-1	-1	-1	-1	-1	-1	-1	-1	1
Bacteroides_230	C6	B	-1	-1	-1	-1	-1	-1	-1	-1	-1	-1	-1	-1	-1	1
Bacteroides_238	C6	B	-1	-1	-1	-1	-1	-1	-1	-1	-1	-1	-1	-1	-1	1
Bacteroides_242	C6	B	-1	-1	-1	-1	-1	-1	-1	-1	-1	-1	-1	-1	-1	1
Bacteroides_263	C6	B	-1	-1	-1	-1	1	-1	-1	-1	-1	-1	-1	-1	-0.5	1
Bacteroides_305	C6	B	-1	-1	-1	-1	1	-1	-1	-1	-1	-1	-1	0	-1	1
Bacteroides_315	C6	B	-1	-1	-1	-1	-1	-0.2	-1	-1	-0.6	-1	-1	-1	-1	1
Bacteroides_319	C6	B	-1	-1	-1	-1	-1	-1	-1	-1	-1	-1	-1	-1	-1	1
Bacteroides_33	C6	B	-1	-1	-1	-1	-1	-1	-1	-1	-1	-1	-1	-1	-1	1
Bacteroides_34	C6	B	-1	-1	-1	-1	-1	-1	-1	-1	-1	-1	-1	-1	-1	1
Bacteroides_344	C6	B	-1	-1	-1	-1	0.75	-1	-0.5	-1	-1	-1	-0.5	0	-0.75	1
Bacteroides_353	C6	B	-1	-1	-1	-1	-0.875	0.125	-1	-1	-1	-1	-1	-1	-1	1
Bacteroides_354	C6	B	-1	-1	-1	-1	-1	-1	-1	-1	-0.851852	-1	-1	-1	-1	1
Bacteroides_357	C6	B	-1	-1	-1	-1	-1	-1	-1	-1	-1	-1	-1	-1	0	1
Bacteroides_37	C6	B	-1	-1	-1	-1	-1	-1	-1	-1	-1	-1	-1	-1	-1	1
Bacteroides_387	C6	B	-1	-1	-1	-1	-0.974359	-0.410256	-1	-1	-0.461538	-0.564103	-1	-1	-1	1
Bacteroides_40	C6	B	-1	-1	-1	-1	-1	-1	-1	-1	-1	-1	-1	-1	-1	1
Bacteroides_406	C6	B	-1	-1	-0.945205	-0.972603	0.0593607	-0.780822	-1	-0.881279	-0.43379	-0.0593607	-1	-0.552511	-0.488584	1
Bacteroides_52	C6	B	-1	-1	-1	-1	-1	-1	-1	-1	-1	-1	-1	-1	-1	1
Bacteroides_66	C6	B	-1	-1	-1	-1	-1	-1	-1	-1	-1	-1	-1	-1	-1	1
Bacteroides_69	C6	B	-1	-1	-1	-1	-1	-1	-1	-1	-1	-1	-1	-1	-1	1
Bacteroides_82	C6	B	-1	-1	-1	-1	-1	-1	-1	-1	-1	-1	-1	-1	-1	1
Bifidobacterium_4	C6	B	-1	-1	-1	-1	-1	-1	-1	-1	-1	-1	-1	-0.6	-1	1
Blautia_46	C6	B	-1	-1	-1	-1	-0.6	-1	-1	-1	-1	-1	-1	-1	-1	1
Butyricimonas_1	C6	B	-1	-1	-1	-1	-1	-1	-1	-1	-1	-1	-1	-1	-1	1
caccae_4	C6	B	-1	-1	-1	-1	-1	-1	-1	-1	-1	-1	-1	-1	-1	1
cloacae_4	C6	B	0	-1	-1	-1	-1	-1	-1	-1	-1	-1	-1	-1	-1	1
Clostridiales_27	C6	B	-1	-1	-1	-1	-1	0	-1	-1	-1	-1	-1	-1	-1	1
Clostridium_3	C6	B	-1	-1	-1	-1	-1	-1	-1	-1	-1	-1	-1	-1	-1	1
difficile	C6	B	-1	-0.670886	-1	-1	-1	-1	-1	-1	-1	-1	-1	-1	-1	1
dispersa	C6	B	-1	-1	-1	-1	-1	-1	-1	-1	-1	-1	-1	-1	-1	1
distasonis_17	C6	B	-1	-1	-1	-1	-1	-1	-1	-1	-1	-1	-1	-1	-1	1
distasonis_24	C6	B	-1	-1	-1	-1	1	-1	-1	-1	-1	-1	-1	0.5	-1	1
distasonis_25	C6	B	-1	-1	-1	-1	0.0909091	-0.272727	-1	-1	-1	-1	-1	-0.454545	-0.818182	1
distasonis_27	C6	B	-1	-1	-1	-1	-1	-0.92	-1	-1	-1	-1	-1	-1	-1	1
distasonis_33	C6	B	-1	-1	-1	-1	-0.913043	-0.76087	-1	-1	-1	-0.956522	-1	-1	-1	1
distasonis_5	C6	B	-1	-1	-1	-1	-1	-1	-1	-1	-1	-1	-1	-1	-1	1
distasonis_9	C6	B	-1	-1	-1	-1	-1	-1	-1	-1	-1	-1	-1	-1	-1	1
dolichum_1	C6	B	-1	-1	-1	-1	-1	-1	-1	-1	-1	-1	0	-1	-1	1
dolichum_3	C6	B	-1	-1	-1	-1	-1	-1	-1	-1	-1	-1	-1	-0.666667	-1	1
dolichum_4	C6	B	-1	-1	-1	-1	-1	-0.733333	-1	-1	-0.6	-1	0.466667	-1	-1	1
Dorea_3	C6	B	-1	-1	-1	-1	-1	-1	-1	-1	-1	-1	-1	-1	-1	1
Enterobacteriaceae_140	C6	B	-1	-1	-1	-1	-1	-1	-1	-1	-1	-1	-1	-1	-1	1
Enterobacteriaceae_208	C6	B	-1	-1	-1	-0.5	-1	-1	-1	-1	-1	-1	-1	-1	0	1
Enterobacteriaceae_262	C6	B	-1	-1	-1	-1	-1	-1	-1	-1	-1	-1	-1	-1	0	1
Enterobacteriaceae_338	C6	B	-1	-1	-1	-1	-0.333333	-1	-1	-1	-1	-1	-1	-1	-1	1
Enterobacteriaceae_364	C6	B	-1	-1	-0.818182	-1	-1	-1	-1	-1	-1	-1	-1	-1	-1	1
Enterobacteriaceae_373	C6	B	-1	-1	0.5	-0.75	-1	-1	-1	-1	-1	-0.75	-1	-1	-0.75	1
Enterobacteriaceae_396	C6	B	-1	-1	-1	-0.333333	-0.333333	-1	-1	-1	-1	1	-1	-1	0.333333	1
Enterobacteriaceae_44	C6	B	-1	-1	-1	-1	-1	-1	-1	-1	-1	-1	-1	-1	-1	1
Enterobacteriaceae_48	C6	B	-1	-1	-1	-1	-1	-1	-1	-1	-1	-1	-1	-1	-1	1
Enterobacteriaceae_509	C6	B	-0.578947	-1	-0.684211	-0.0526316	-1	-1	-1	-0.789474	-1	-0.789474	-1	-1	-0.263158	1
Enterobacteriaceae_68	C6	B	-1	-1	-1	-1	-1	-1	-1	-1	-1	-1	-1	-1	-1	1
Enterobacteriaceae_93	C6	B	-1	-1	-1	-1	-1	-1	-1	-1	-1	-1	-1	-1	-1	1
Erwinia	C6	B	-1	-1	-1	-1	-1	-1	-1	-1	-1	-1	-1	-1	-1	1
Erwinia_3	C6	B	-1	-1	-1	-0.333333	-1	-1	-1	-1	-0.333333	-1	-1	-1	-0.333333	1
freundii	C6	B	-1	-1	-1	-1	-1	-1	-1	-1	-1	-1	-1	-1	-1	1
Fusobacterium_28	C6	B	-1	-1	-1	-1	-1	-1	-1	-1	-1	-0.666667	-1	-1	-1	1
Fusobacterium_35	C6	B	-1	-1	-1	-1	-1	-1	-1	-1	-1	-0.272727	-0.818182	-1	-1	1
Fusobacterium_38	C6	B	-1	-1	-1	-1	-1	-1	-1	-1	-1	-0.125	-1	-1	-1	1
Fusobacterium_42	C6	B	-1	-1	-1	-1	-1	-1	-1	-1	-1	-0.612903	-0.612903	-1	-1	1
Fusobacterium_47	C6	B	-1	-1	-1	-1	-1	-1	-1	-1	-1	-0.85	-1	-1	-1	1
Fusobacterium_9	C6	B	-1	-1	-1	-1	-1	-1	-1	-1	-1	-1	-1	-1	-1	1
Gammaproteobacteria_10	C6	B	-1	-1	-1	-1	-1	-1	-1	-1	-1	-1	-1	-1	-1	1
Gemella	C6	B	-1	-1	-1	-1	-1	-1	-1	-1	-1	-1	-1	-1	-1	1
gnavus_11	C6	B	-1	-1	-1	-1	-0.555556	-1	-1	-1	-1	-1	-1	-1	-1	1
gnavus_4	C6	B	-1	-1	-1	-1	-1	-1	-1	-1	-1	-1	-1	-1	-1	1
haywardensis	C6	B	-1	-1	-1	-0.5	-0.5	-1	-1	-1	-1	-1	-1	-1	-0.5	1
indistinctus	C6	B	-1	-1	-1	-1	-1	-0.764706	-1	-1	-1	-1	-1	-1	-1	1
Klebsiella_11	C6	B	-1	0	-1	-1	-1	-1	-1	-1	-1	-1	-1	-1	-1	1
Klebsiella_16	C6	B	-1	-1	-1	-1	-1	-1	-1	-1	-1	-1	-1	-1	-1	1
Klebsiella_17	C6	B	-1	-1	-1	-1	-1	-1	-1	-1	-1	-1	-1	-1	-1	1
Klebsiella_18	C6	B	-1	-1	-1	-1	-1	-1	-1	-1	-1	-1	-1	-1	-1	1
Klebsiella_19	C6	B	-1	-1	-1	-1	-1	-1	-1	-1	-1	-1	-1	-1	0	1
Klebsiella_25	C6	B	-1	-1	-1	-1	-1	-1	-1	-1	-1	-1	-1	-1	0	1
Klebsiella_26	C6	B	-1	-1	-1	-1	-1	-1	-1	-1	-1	-1	-1	-1	-1	1
Klebsiella_37	C6	B	-1	-1	-1	-1	-1	-1	-1	-1	-1	-1	-1	-1	-0.6	1
Klebsiella_41	C6	B	-1	-1	-1	-0.69697	-1	-1	-1	-1	-1	-1	-1	-1	-0.272727	1
Klebsiella_43	C6	B	-1	-1	-1	-0.939394	-1	-1	-1	-1	-1	-1	-1	-1	0.0909091	1
Klebsiella_46	C6	B	-1	-1	-1	-0.868132	-1	-1	-1	-1	-1	-1	-1	-1	-0.340659	1
Klebsiella_50	C6	B	-1	-0.99799	-0.99799	-0.931658	-1	-0.99799	-1	-1	-1	-1	-1	-0.99598	-0.252261	1
Klebsiella_6	C6	B	-1	-1	-1	-1	-1	-1	-1	-1	-1	-1	-1	-1	-1	1
Lachnospiraceae_110	C6	B	-1	-1	-1	-1	-1	-1	-1	-1	-1	-1	-1	-1	-1	1
Lachnospiraceae_118	C6	B	-1	-1	-1	-1	-1	-1	-1	-1	-1	-0.666667	-1	-1	-1	1
Lachnospiraceae_121	C6	B	-1	-1	-1	-1	-1	-1	-1	-1	-1	-1	-1	-1	-0.791667	1
Lachnospiraceae_129	C6	B	-1	-1	-1	-1	-1	-1	-1	-1	-1	-0.745455	-1	-1	-0.890909	1
Lachnospiraceae_74	C6	B	-1	-1	-1	-1	-0.6	-1	-1	-1	-1	-1	-1	-1	-1	1
Leptotrichiaceae	C6	B	-1	-1	-1	-1	-1	-1	-1	-1	-1	-0.9375	-1	-1	-1	1
Odoribacter	C6	B	-1	-1	-1	-1	-1	-1	-1	-1	-1	-1	-1	-1	-1	1
Odoribacter_3	C6	B	-1	-1	-1	-1	-1	-0.120521	-1	-1	-0.986971	-0.928339	-1	-1	-0.778502	1
Oscillospira_25	C6	B	-1	-1	-1	-1	-0.5	0	-1	-1	0.333333	-1	-1	-1	-0.333333	1
Parabacteroides_11	C6	B	-1	-1	-1	-1	-0.985663	-1	-0.756272	-1	-0.412186	-0.985663	-1	-1	-1	1
Parabacteroides_4	C6	B	-1	-1	-1	-0.5	-1	-1	-1	-1	-1	-1	-1	-1	-1	1
Parabacteroides_6	C6	B	-1	-1	-1	-1	-0.777778	-1	-0.555556	-1	-1	-1	-1	-1	-1	1
Parabacteroides_7	C6	B	-1	-1	-1	-1	-1	-1	-1	-1	-1	-1	-1	-1	-1	1
Peptostreptococcaceae_8	C6	B	-1	-0.5	-1	-1	-1	-1	-1	-1	-1	-1	-1	-1	-1	1
Prevotella	C6	B	-1	-1	-1	-1	-1	-1	-1	-1	-1	-1	-1	-1	-1	1
Pseudoramibacter_Eubacterium	C6	B	-1	-1	-1	-1	-1	-1	-1	-1	-1	-1	-1	-1	-1	1
Rikenellaceae_12	C6	B	-1	-1	-0.402367	-1	-0.994083	-1	-1	-1	-1	-0.828402	-1	-1	-1	1
Rikenellaceae_7	C6	B	-1	-1	-1	-1	-1	-1	-1	-1	-1	-0.818182	-1	-1	-1	1
Ruminococcaceae_5	C6	B	-1	-1	-1	-1	-1	-1	-1	-1	-1	-1	-1	-1	-1	1
Serratia_1	C6	B	-1	-1	-1	-1	-1	-1	-1	-1	-1	-1	-1	-1	-1	1
Serratia_5	C6	B	-1	-1	-1	-1	-1	-1	-1	-1	-1	-1	-1	-1	-1	1
Streptococcus_18	C6	B	-1	-1	-1	-1	-1	-1	-1	-1	-1	-1	-1	-1	-1	1
zeae	C6	B	-1	-1	-1	-1	-1	-1	-1	-1	-1	-1	-1	-1	-1	1
THRA	C6	B	-0.944611	-0.713706	-0.302805	-0.933553	-0.70278	-0.637351	-0.83431	-0.85632	-0.217408	-0.410088	-0.388583	-1	-0.867334	1
acidifaciens	C7	B	-1	-1	-1	-1	0	-1	-1	-1	-1	-1	-1	1	-1	-1
acnes_3	C7	B	-1	-1	-1	-1	-1	-1	-1	-1	-1	-1	-1	1	-1	-1
acnes_4	C7	B	-1	-0.958333	-1	-1	-1	-1	-0.5	-1	-1	-1	-1	1	-0.875	-1
acnes_5	C7	B	-1	-0.932203	-1	-1	-1	-1	-0.186441	-1	-1	-1	-1	1	-0.830508	-1
acnes_6	C7	B	-1	-0.764706	-1	-1	-1	-1	0.372549	-1	-1	-1	-0.882353	1	-1	-1
adhaesivum	C7	B	-1	-1	-1	-1	-1	-1	0	-1	-1	-1	-1	1	-1	-1
Bacteroides_100	C7	B	-1	-1	-1	-1	-1	-1	0	-1	-1	-1	-1	1	-1	-1
Bacteroides_195	C7	B	-1	-1	-1	-1	-1	-1	-1	-1	-1	-1	0	1	-1	0
Bacteroides_43	C7	B	-1	-1	-1	-1	-1	-1	-1	-1	-1	-1	-1	1	-1	-1
Bradyrhizobium_2	C7	B	-1	-1	-1	-1	-1	-1	-1	-0.824561	-1	-1	-1	1	-1	-1
Burkholderiales	C7	B	-1	-1	-1	-1	-1	-1	-1	0	-1	-1	-1	1	-1	-1
Burkholderiales_1	C7	B	-1	-1	0	-1	-1	-1	-0.5	-1	-1	-1	-1	1	-1	-1
Campylobacter_1	C7	B	-1	-1	-1	-1	-1	-1	-1	-1	-1	-0.5	-1	1	-1	-1
Campylobacter_4	C7	B	-1	-1	-1	-1	-1	-1	-1	-1	-1	-1	-1	1	-0.555556	-1
Campylobacter_6	C7	B	-1	-0.991228	-1	-1	-0.991228	-1	-1	-1	-1	-0.833333	-0.912281	0.833333	1	-1
Caulobacteraceae	C7	B	-1	-1	-1	-1	-1	-1	-1	-1	-1	-1	-1	1	-1	-1
Caulobacteraceae_10	C7	B	-1	-0.978947	-0.873684	-1	-1	-1	-1	-1	-1	-1	-1	1	-0.915789	-1
Caulobacteraceae_13	C7	B	-0.812865	-0.988304	-1	-0.976608	-0.988304	-1	-0.368421	-0.578947	-1	-0.918129	-1	1	-0.906433	-1
Caulobacteraceae_2	C7	B	-1	-1	-1	-1	-1	-1	-0.333333	-1	-1	-0.866667	-1	1	-1	-1
Caulobacteraceae_3	C7	B	-1	-1	-1	-1	-1	-1	-1	-1	-1	-1	-1	1	-0.857143	-1
Caulobacteraceae_6	C7	B	-0.851852	-0.925926	-1	-1	-1	-1	-0.185185	-0.555556	-1	-0.62963	-1	1	-1	-1
Caulobacteraceae_7	C7	B	-0.948718	-0.948718	-0.897436	-1	-1	-1	-1	-1	-1	-1	-0.948718	1	-0.948718	-1
Caulobacteraceae_8	C7	B	-0.769231	-0.923077	-1	-1	-1	-1	-0.153846	-0.307692	-1	-0.923077	-1	1	-0.884615	-1
Caulobacteraceae_9	C7	B	-1	-1	-1	-0.981818	-1	-1	-1	-1	-1	-0.872727	-1	1	-1	-1
Chelatococcus	C7	B	-1	-1	-1	-1	-1	-1	-1	-1	-1	-1	-1	1	-1	-1
Clostridiaceae	C7	B	-1	-1	-1	-1	-1	-1	-1	-1	-1	-1	-1	1	-1	-1
Clostridiaceae_1	C7	B	-1	-1	-1	-1	-1	-1	-1	-1	-1	-1	1	1	-1	-1
Comamonadaceae_6	C7	B	-1	-1	-0.864865	-1	-1	-1	-0.945946	-0.864865	-1	-1	-1	1	-1	-1
copri_1	C7	B	-1	-1	-1	-1	-1	-1	-1	-1	-1	-1	1	1	-1	-1
copri_2	C7	B	-1	-1	-1	-1	-1	-0.333333	-1	-1	-1	-1	-0.333333	1	-1	-1
Cupriavidus	C7	B	-1	-1	-1	-1	-1	-1	-1	-1	-1	-1	-1	1	-1	-1
dispar_1	C7	B	-1	-1	-1	-1	-1	-1	-1	-1	-1	-1	-1	1	-1	-1
dispar_2	C7	B	-1	-1	-1	-1	-1	-1	-1	-1	-1	-1	-1	1	-1	-1
dispar_24	C7	B	-1	-1	-1	-1	-0.978261	-1	-1	-1	-1	-1	-1	1	-1	-1
dispar_26	C7	B	-1	-1	-1	-1	-1	-1	-1	-1	-1	-1	-1	1	-1	-1
dispar_28	C7	B	-0.533333	-0.633333	-0.9	-1	-0.966667	-1	-1	-1	-0.966667	-0.866667	-1	1	-0.133333	-1
dispar_29	C7	B	-0.92	-1	-1	-1	-0.706667	-1	-1	-1	-1	1	-0.733333	0.92	-0.413333	-0.973333
dispar_30	C7	B	-0.921053	-1	-1	-1	-0.921053	-1	-1	-1	-1	0.973684	-0.842105	1	-0.684211	-0.947368
dispar_31	C7	B	-1	-1	-1	-1	-0.893204	-1	-1	-1	-1	-1	-0.970874	1	-0.834951	-0.980583
distasonis_29	C7	B	-1	-1	-1	-1	-0.935484	-1	-1	-1	-1	-1	-1	1	-0.677419	-1
distasonis_36	C7	B	-1	-1	-1	-1	-1	-0.979866	-1	-1	-1	-1	-1	1	-0.563758	0.0604027
epidermidis_1	C7	B	-1	-1	-1	-1	-1	-1	-1	-1	-1	-0.5	-1	1	-0.8	-1
Fusobacteriaceae_1	C7	B	-1	-1	-1	-1	-1	-1	0	-1	-1	-1	-1	1	-1	-1
Fusobacteriaceae_2	C7	B	-1	-1	-1	-1	-1	-1	-1	-1	-1	-0.988636	-1	1	-1	-1
Fusobacterium_22	C7	B	-1	-1	-1	-0.6	-1	-1	-1	-1	-1	-0.2	-1	1	-1	-1
Fusobacterium_45	C7	B	-1	-1	-1	-1	-1	-1	-1	-1	-1	-1	-1	1	-1	-1
Fusobacterium_7	C7	B	-1	-1	-1	-1	-1	-1	-1	-1	-1	-1	-1	1	-1	-1
gilardii_2	C7	B	-1	-1	-1	-0.8	-1	-1	0	-1	-1	-1	-1	1	-1	-1
komagatae	C7	B	-1	-1	-1	-1	-1	-1	-1	-1	-1	-1	-0.68	1	-1	-1
Lactobacillus_2	C7	B	-1	-1	-1	-1	-1	-1	-1	-1	-1	-1	-1	1	-1	-0.333333
melaninogenica_2	C7	B	-1	-1	-1	-1	-1	-1	-1	-1	-1	-1	-1	1	-1	-1
melaninogenica_3	C7	B	-1	-1	-1	-1	-1	-1	-1	-1	-0.991632	-1	-1	1	-1	-1
Methylobacterium_1	C7	B	-1	-0.962264	-0.735849	-1	-1	-1	-1	-0.849057	-1	-1	-1	1	-1	-1
Methylobacterium_3	C7	B	-1	-1	-1	-1	-1	-1	-1	-0.311111	-1	-1	-1	1	-0.977778	-1
Methylobacterium_4	C7	B	-1	-0.982143	-0.910714	-1	-1	-1	-1	-0.928571	-1	-1	-1	1	-1	-1
Microbacterium_2	C7	B	-1	-1	-1	-1	-1	-1	-1	-1	-1	-1	-1	1	-1	-1
Parabacteroides_2	C7	B	-1	-1	-1	-1	-1	-1	-1	-1	-1	-1	-1	1	-1	-1
Paraprevotella_1	C7	B	-1	-1	-1	-1	-1	-1	-0.977273	-1	-1	-1	-1	1	-1	-0.977273
Pelomonas	C7	B	-1	-1	-1	-1	-1	-1	-1	-1	-1	-1	-1	1	-1	-1
Planococcaceae_2	C7	B	-1	-1	-1	-1	-1	-1	-1	-1	-1	-1	-1	1	-1	-1
plebeius	C7	B	-1	-1	-1	-1	-1	-1	-1	-1	-1	-1	-1	1	-1	-1
Porphyromonas_1	C7	B	-1	-1	-1	-1	-1	-1	-1	-1	-1	-1	-1	1	-1	-1
Prevotella_4	C7	B	-1	-1	-1	-1	-1	-1	-1	-1	-1	-1	-1	1	-0.5	-1
Ralstonia_13	C7	B	-0.984	-1	-0.584	-0.984	-1	-1	-1	-0.744	-1	-0.904	-0.856	1	-0.984	-1
Ralstonia_3	C7	B	-1	-1	-1	-1	-1	-1	0	-1	-1	-1	-1	1	-1	-1
Ralstonia_7	C7	B	-1	-1	-1	-1	-1	-1	-1	-1	-1	-1	-1	1	-1	-1
Renibacterium	C7	B	-1	-1	-1	-1	-1	-1	-1	-1	-1	-1	-1	1	-1	-1
Renibacterium_1	C7	B	-1	-1	0	-1	-1	-1	-1	-1	-1	-1	-1	1	-1	-1
Renibacterium_2	C7	B	-1	-1	-0.555556	-1	-1	-1	-1	-1	-1	-0.851852	-0.925926	1	-1	-1
Renibacterium_3	C7	B	-0.966316	-0.873684	-0.44	-1	-0.983158	-1	-0.431579	-0.570526	-0.991579	-0.785263	-0.890526	1	-0.953684	-1
Rhizobiales_8	C7	B	-1	-1	-1	-1	-1	-1	-1	-0.936842	-1	-1	-1	1	-1	-1
Rhodocyclus	C7	B	-1	-1	-1	-1	-1	-1	0.333333	-1	-1	-1	-1	1	-1	-1
Schlegelella	C7	B	-1	-1	-1	-1	-1	-1	-1	-0.591837	-1	-1	-1	1	-0.979592	-1
Sphingobium_1	C7	B	-1	-1	0	-1	-1	-1	-1	-1	-1	-0.5	-1	1	-0.5	-1
Sphingomonadaceae_6	C7	B	-1	-0.913514	-0.816216	-1	-0.989189	-1	-0.0162162	-0.545946	-1	-0.924324	-0.935135	1	-1	-1
Sphingomonas	C7	B	-1	-1	-1	-1	-1	-1	-1	-1	-1	-1	-1	1	-1	-1
Sphingomonas_28	C7	B	-1	-0.555556	-1	-1	-1	-1	-0.166667	-1	-1	-1	-1	1	-1	-1
Sphingomonas_3	C7	B	-1	-1	-1	-1	-1	-1	-1	-1	-1	-1	-1	1	-1	-1
[truncated: 10 more rows]
