# Supplementary material for: Integrative analysis of gut microbiome and host transcriptomes reveals associations between treatment outcomes and immunotherapy‐induced colitis
Source: Mol Oncol. 2021 Jul 28;16(7):1493–507. doi: 10.1002/1878-0261.13062 (PMC8978521; doi:10.1002/1878-0261.13062)
Supplement: Supplementary file 6 — Table S2. Data matrix of candidate biomarker features associated with cluster stratification. [file MOL2-16-1493-s006.xlsx]

## Sheet: Table S2
Supplementary Table S2. Data matrix of candidate biomarker fetaures associated with cluster stratification.
				M	M	M	M	M	M	M	M	M	M	M	F	F	F	Gender
				5-ASA	PSL	PSL	PSL	PSL	PSL	PSL, IFX	PSL	PSL, IFX, CyA	Conservative	PSL	PSL	no drug	no drug	Colitis Treatment
				2 Moderate	2 Moderate	1 Mild	1 Mild	2 Moderate	2 Moderate	2 Moderate	1 Mild	3 Severe	2 Moderate	1 Mild	2 Moderate	1 Mild	1 Mild	Colitis activity
				In remission	In remission	In remission	In remission	In remission	In remission	Long lasting colitis	Long lasting colitis	Long lasting colitis	In remission	In remission	Long lasting colitis	In remission	In remission	Colitis Outcome
				Nivo+Ipi	Pembro	Nivo	Nivo	Nivo	Nivo	Nivo	Nivo	Pembro	Pembro+Axitinib	anti-PDL1	Nivo	Nivo	Nivo	ICB
				Kidney	Lung	Unk	Lung	Lung	Kidney	Stomach	Lung	Lung	Kidney	Lung	Ovary	Lung	Stomach	Primary Cancer
				SD	PR	PR	PR	PR	SD	SD	SD	SD	SD	PD	PD	PD	PD	BestResponse
				Resp	Resp	Resp	Resp	Resp	Resp	Resp	Resp	Resp	Resp	NonResp	NonResp	NonResp	NonResp	Response
Feature ID	Cluster	MC	Mean Difference	A-1258	A-1129	A-1167	A-1219	A-1153	A-1039	A-1204	A-1119	A-942	A-1280	A-1269	A-1016	A-1135	A-1149	Pt ID
Bacteroides_194	C1	A	0.6	-1	-1	-1	-1	-1	1	-1	-1	1	1	-1	-1	-1	-1
Sutterella_9	C1	A	0.73	-1	-1	-1	1	-1	0.33	-1	-1	1	1	-1	-1	-1	-1
Bacteroides_237	C1	A	0.6	-1	-1	-1	-1	1	1	-1	-1	1	-1	-1	-1	-1	-1
Bacteroides_318	C1	A	0.8	0	-1	-1	-1	0	0.5	-1	1	1	-0.5	-1	-1	-1	-1
FAM25B	C1	A	0.69	-0.4	-0.93	0.55	1	0.23	0.56	-0.05	-0.24	-0.12	-0.96	-0.76	-0.67	-0.46	-1
HERC2P9	C1	A	0.66	0.85	-0.41	-0.01	1	0.45	0.68	-0.32	-0.27	-0.25	0.06	-0.6	-1	-0.7	0.38
FAM27A	C1	A	0.92	1	0.92	0.52	0.25	0.9	0.58	0.18	-1	0.2	0.45	-0.99	-0.37	-0.41	-0.32
CDRT15P1	C1	A	0.7	0.37	0.29	-0.16	-0.25	0.93	-0.5	0.5	-0.58	-0.81	1	-0.9	-1	0.42	-1
PHKG2	C1	A	0.58	0.89	1	-0.57	0.32	0.87	-0.35	0.44	-0.3	0.13	0.19	-0.37	-0.7	0.79	-1
TMEM74B	C1	A	0.58	1	0.49	-0.16	0.4	0.85	0.37	0.07	-0.7	-0.51	-0.47	-0.7	-1	0.37	-0.47
ACTR3C	C1	A	0.63	0.3	0.55	0.44	1	-0.1	-0.67	0.76	0.61	0.78	-0.82	0.06	-0.44	-1	0.01
REG1A	C1	A	0.62	0.55	0.67	1	0.19	0.29	-0.4	0.55	-0.58	0.87	-0.88	-0.5	0.8	-0.88	-1
COMMD10	C1	A	0.73	0.06	0.58	-0.06	0.23	-0.77	-0.04	0.23	-0.04	0.53	1	-1	0.46	-0.69	-1
EMG1	C1	A	0.63	-0.51	0.14	-0.27	-0.03	-0.47	-0.54	0.56	-0.56	1	0.53	-1	0.12	-0.94	-0.77
HSPA4L	C1	A	0.72	0.31	-0.07	-0.1	0.07	0.15	-0.23	0.19	-0.14	1	-0.17	-1	-0.21	-0.6	-0.67
CENPH	C1	A	0.7	-0.67	0.43	0.26	-0.25	-1	-0.5	0.7	0.62	1	0.96	-0.86	-0.42	-0.29	-0.6
HIST1H2BB	C1	A	0.71	-0.02	0.85	0.18	0.23	0.18	-0.63	0.76	0.62	0.91	1	-0.41	0.26	-0.06	-1
PTTG1	C1	A	0.6	0.13	0.83	0.13	-0.02	-0.5	-0.34	1	0.47	0.94	0.19	-0.24	0.4	-0.45	-1
SPATA5L1	C1	A	0.65	-1	0.21	0.5	-0.51	-0.41	-0.28	1	-0.28	0.55	-0.32	-0.69	-0.35	-0.96	-0.82
NCRNA00185	C1	A	1.06	-0.69	0.52	-0.17	0.25	-0.5	0.3	0.56	0.63	0.1	1	-0.55	-1	-1	-0.88
HARS2	C1	A	0.6	-0.81	-0.7	-0.7	-0.17	-0.7	-0.88	0.28	0.82	1	0.4	-0.75	-1	-0.26	-0.98
GAS5-AS1	C1	A	0.84	0.62	-0.7	-0.53	-0.11	-0.04	-0.83	0.21	-0.11	0.39	1	-0.88	-0.88	-0.65	-1
EIF5	C1	A	0.62	-0.25	-0.87	0.16	-0.27	-0.65	-0.35	0.35	0.18	1	0.33	0.08	-0.96	-1	-0.74
WDR5	C1	A	0.69	-0.14	-0.64	0.09	-0.81	-0.76	-0.3	0.8	-0.87	1	0.77	-0.76	-0.6	-1	-0.76
C1orf53	C1	A	0.63	0	0.12	0.39	0.84	-0.52	0.43	0.87	-0.52	0.96	1	0.14	-0.29	-1	0.08
AKR1C2	C1	A	0.79	0.22	-0.23	1	0.61	-0.21	-0.14	0.52	0.73	0.88	0.56	-0.4	-0.78	-1	0.57
AKR1C3	C1	A	0.6	0.16	0.27	1	0.46	-0.12	-0.04	0.31	0.44	0.4	-0.07	-0.6	-0.04	-1	0.35
CBWD1	C1	A	0.7	0.2	0.51	0.04	-0.02	-0.47	0.22	0.55	0.61	1	0.3	0.08	-0.83	-1	0.13
GCFC2	C1	A	0.59	0.07	-0.63	0.29	0.39	-0.31	-0.77	0	0.4	0.16	1	-0.71	-0.24	-1	-0.16
CCNB1IP1	C1	A	0.6	0.31	-0.41	0.22	-0.4	-0.58	-0.17	0.3	-0.18	0.28	1	-0.88	-0.47	-1	0.12
DCAF17	C1	A	0.59	0.13	0.03	0.54	-0.03	-0.59	0.02	0.41	0.44	0.57	1	-1	-0.06	-0.68	0.38
RPP30	C1	A	0.66	0.06	0.03	0.38	0.17	-0.32	0.16	0.28	-0.03	0.55	1	-0.26	-0.39	-1	-0.1
YAF2	C1	A	0.6	0.46	-0.12	0.42	0.53	-0.29	0.51	-0.11	-0.23	0.1	1	-0.55	-0.23	-1	0.3
ZNF501	C1	A	0.67	0.52	0.17	-0.1	0.57	-0.87	0.45	-0.34	-0.05	-0.24	1	-0.46	-1	-0.85	0.07
C22orf29	C1	A	0.74	-1	-0.23	1	-0.48	0.33	0.42	0.3	-0.61	0.18	0.91	0.03	-0.95	-0.94	-0.78
LOC439990	C1	A	0.66	-0.37	0.27	1	0.05	0.39	0.23	-0.09	-0.37	0.52	0.18	0.05	-0.73	-0.23	-1
IL12A	C1	A	0.63	0.14	0.72	0	-0.44	-0.22	-0.72	-0.01	-0.49	1	0.67	-0.81	-1	-0.04	-0.43
LOC100506730	C1	A	0.85	0.48	0.7	0.45	-0.45	-0.84	-0.43	0.17	0.01	0.49	1	-0.58	-1	-0.87	-0.3
ZNF670	C1	A	0.64	-0.45	-0.02	0.78	0.15	-0.1	-0.7	-0.06	-0.12	0.8	1	-0.2	-1	-0.56	-0.31
SNHG7	C1	A	0.63	-0.32	-0.54	0.7	0.12	-0.19	-0.43	-0.04	-0.75	-0.26	1	-1	-0.86	-0.61	-0.35
TIGD2	C1	A	0.61	0.62	-0.35	1	-0.46	-0.13	-0.47	0.15	-0.57	-0.13	0.98	-0.38	-0.7	-0.08	-1
C5orf34	C1	A	0.75	-0.65	0.77	0.75	0.01	0.38	0.48	1	0.14	0.43	0.41	-0.95	-0.21	0.63	-1
FAM173A	C1	A	0.57	-0.27	1	-0.17	0.09	-0.06	0.77	0.83	-0.6	0.35	-0.13	-1	0.16	-0.08	-0.65
NDUFAF6	C1	A	0.6	-0.45	0.46	-0.31	0.74	-0.02	0.14	1	0.56	0.48	-0.15	-1	-0.85	0.51	-0.09
TMEM79	C1	A	0.65	-0.3	0.36	-0.06	-0.07	1	0.48	0.98	-0.36	-0.07	0.27	-1	-0.99	0.56	-0.27
FUT8-AS1	C1	A	0.69	-0.12	0.17	-0.08	0.01	0.91	0.72	-0.56	0.35	1	0.82	-0.39	0.35	-1	-0.45
CA8	C1	A	0.62	0.17	-0.18	-0.62	-0.82	-0.23	1	0.04	0.06	0.85	0.77	-1	0.41	-0.79	-0.67
ANGEL1	C1	A	0.65	-0.66	0.51	-0.36	-0.87	0.71	0.27	0.22	-0.21	1	0.46	-0.66	0.11	-1	-0.6
QSOX2	C1	A	0.63	-0.46	0.26	-0.38	-0.63	0.25	0.16	-0.2	0.18	0.17	1	-1	0.14	-0.8	-0.75
TBC1D24	C1	A	0.57	-0.49	0.53	0	-0.47	0.52	0.49	0.57	0.03	0.27	1	-1	0.16	0.03	-0.5
EXOSC7	C1	A	0.7	-0.11	0.48	-0.45	0.29	0.27	-0.21	1	0.04	0.85	0.63	-1	0.4	-0.38	-0.71
HDAC8	C1	A	0.65	-0.55	1	0.12	0.91	0.8	-0.46	0.76	0.28	0.78	0.3	-1	0.48	0.1	-0.59
JMJD4	C1	A	0.66	-0.6	0.59	-0.24	0.36	1	0.04	0.38	-0.25	0.06	0.48	-1	-0.01	-0.3	-0.62
IGFBP2	C1	A	0.58	0.44	0.58	0.04	1	0.64	-0.14	0.1	-0.21	0.45	0.52	-1	0.4	0.11	-0.46
AFG3L1P	C1	A	0.64	0.16	0.34	1	-0.11	0.54	0.23	0.58	0.41	0.25	0.65	-0.37	0.46	-1	-0.05
HEXIM2	C1	A	0.6	0.25	0.68	0.63	0.53	1	-0.18	0	0.62	0.42	0.73	-1	0.21	-0.06	0.33
ZNF343	C1	A	0.65	0.09	0.32	0.47	-0.1	0.53	0.07	-0.08	0.19	0.31	1	-1	0	-0.6	0.11
POM121	C1	A	0.6	1	0.54	0.73	0.34	0.84	-0.13	0.11	0.49	0.8	0.71	-0.5	0.44	-1	0.84
CBWD6	C1	A	0.87	0.25	0.76	0.51	0.27	1	0.76	0.98	0.39	0.86	0.25	-1	0.15	-0.62	0.39
USP45	C1	A	0.67	0.22	0.38	0.51	0.5	0.43	0.32	0.81	0.4	1	0.16	-1	0.2	0.05	-0.02
RFT1	C1	A	0.63	-0.52	0.59	0.24	0.41	0.54	0.45	0.56	0.1	1	0.63	-1	0.48	-0.61	0.22
VWA9	C1	A	0.58	-0.4	0.57	0.42	0.1	0.49	0.17	-0.01	0.01	1	0.38	-0.82	0.17	-1	0.42
THUMPD2	C1	A	0.66	0.67	0.45	0.26	0.41	0.43	-1	0.34	0.79	1	0.64	-0.14	-0.28	-0.12	-0.49
ZNF772	C1	A	0.58	0.44	0.32	0.41	0.54	1	-1	0.05	0.32	0.12	0.9	-0.37	-0.09	-0.29	-0.32
FLJ45445	C1	A	0.57	0.49	0.73	0.76	-0.43	0.73	0.1	0.64	0.15	0.99	1	-0.21	-1	0.41	0.56
ZNF37BP	C1	A	0.77	0.7	0.54	0.56	-0.9	0.14	-0.02	0.45	0.58	0.24	1	-1	-0.4	-0.78	0.42
HIST1H3D	C1	A	0.65	0.25	1	-0.1	0.51	-0.4	-0.55	0.64	0.9	0.15	0.34	-0.48	-0.84	0.83	-1
LOC440354	C1	A	0.68	-0.1	0.56	0.07	-0.62	-0.06	-0.24	0.56	1	0.67	0.4	-0.4	-1	0.3	-0.71
HLA-DMB	C1	A	0.8	0.29	0.58	1	0.45	0.24	-1	0.28	0.56	-0.83	0.71	-1	-1	0.7	-1
POLH	C1	A	0.65	-0.73	-0.18	0.72	-0.24	0.09	-0.82	0.26	0.76	0.16	1	-1	-0.69	0.23	-0.74
TMEM63A	C1	A	0.6	-0.84	1	0.21	0.46	0.05	0.97	0.83	0.79	1	0.8	-0.13	0.96	-1	-0.14
DDX3Y	C1	A	1.26	0.58	0.57	0.92	0.63	0.77	0.51	0.55	0.81	0.78	1	0.79	-1	-1	-1
KDM5D	C1	A	1.43	0.73	0.76	1	0.74	0.88	0.76	0.76	0.75	0.84	0.95	0.56	-1	-1	-1
RPS4Y1	C1	A	1.34	0.75	0.72	0.84	0.77	0.67	0.64	0.82	0.74	0.82	1	0.7	-1	-0.96	-1
PRKY	C1	A	1.25	0.96	0.93	-0.05	0.77	1	0.66	0.74	0.74	0.44	0.55	0.71	-1	-1	-1
Afipia_1	C3	A	0.6	-1	0	1	-1	-1	-1	-1	0	-1	1	-1	-1	-1	-1
coli_22	C3	A	0.74	-0.05	0.82	1	-0.32	-1	0.86	-0.77	-1	-1	-1	-1	-1	-0.95	-1
Enterobacteriaceae_283	C3	A	0.8	1	1	1	-1	-1	1	-1	-1	-1	-1	-1	-1	-1	-1
coli_8	C3	A	0.6	-0.33	0.33	-0.33	0.33	-1	1	-1	-1	-1	-1	-1	-1	-1	-1
Enterobacteriaceae_408	C3	A	0.6	0	-0.5	-0.5	1	0	0	-1	-1	-1	-1	-1	-1	-1	-1
Enterobacteriaceae_152	C3	A	0.6	-1	1	1	1	-1	-1	-1	-1	-1	-1	-1	-1	-1	-1
Enterobacteriaceae_341	C3	A	0.6	0	1	0	1	-1	-1	-1	-1	-1	-1	-1	-1	-1	-1
Enterobacteriaceae_469	C3	A	0.66	-1	1	0.11	0.78	-1	-1	-0.56	-1	-1	0.78	-1	-1	-0.78	-1
Enterobacteriaceae_382	C3	A	0.7	0.5	-0.5	1	0.5	-1	-1	-1	-1	-1	0.5	-1	-1	-1	-1
Enterobacteriaceae_238	C3	A	0.6	1	-0.33	-1	0.33	-1	-1	1	-1	-1	-1	-1	-1	-1	-1
Enterobacteriaceae_241	C3	A	0.67	1	0.33	-1	1	-1	0.33	-1	-1	-1	-1	-1	-1	-1	-1
Enterobacteriaceae_267	C3	A	0.6	0.5	0	-0.5	1	-1	-1	0	-1	-1	-1	-1	-1	-1	-1
Enterobacteriaceae_316	C3	A	0.6	0.33	0.33	-1	1	-1	-1	0.33	-1	-1	-1	-1	-1	-1	-1
Enterobacteriaceae_213	C3	A	0.6	1	1	-1	1	-1	-1	-1	-1	-1	-1	-1	-1	-1	-1
Serratia_12	C3	A	0.6	1	1	-1	1	-1	-1	-1	-1	-1	-1	-1	-1	-1	-1
Enterobacteriaceae_391	C3	A	0.63	1	0.67	-0.67	0.67	-1	-1	-0.33	-1	-1	-1	-1	-1	-1	-1
Enterobacteriaceae_522	C3	A	0.64	0.7	1	-1	0.78	-1	-1	-0.11	-1	-1	-1	-1	-1	-1	-1
Sodalis_4	C3	A	0.75	1	1	-0.5	1	-1	-0.5	-0.5	-1	-1	-1	-1	-1	-1	-1
Enterobacteriaceae_334	C3	A	0.68	0.6	-0.2	1	0.2	-1	-1	0.2	-1	-1	-1	-1	-1	-1	-1
Enterobacteriaceae_460	C3	A	0.78	1	-0.11	1	-0.11	-1	-1	1	-1	-1	-1	-1	-1	-1	-1
Enterobacteriaceae_309	C3	A	0.67	1	1	1	-1	-1	-1	-0.33	-1	-1	-1	-1	-1	-1	-1
Edwardsiella	C3	A	0.6	1	1	1	-1	-1	-1	-1	-1	-1	-1	-1	-1	-1	-1
Enterobacteriaceae_177	C3	A	0.6	1	1	1	-1	-1	-1	-1	-1	-1	-1	-1	-1	-1	-1
Enterobacteriaceae_240	C3	A	0.6	1	1	1	-1	-1	-1	-1	-1	-1	-1	-1	-1	-1	-1
Enterobacteriaceae_246	C3	A	0.6	1	1	1	-1	-1	-1	-1	-1	-1	-1	-1	-1	-1	-1
Enterobacteriaceae_96	C3	A	0.6	1	1	1	-1	-1	-1	-1	-1	-1	-1	-1	-1	-1	-1
Enterobacteriaceae_97	C3	A	0.6	1	1	1	-1	-1	-1	-1	-1	-1	-1	-1	-1	-1	-1
Enterobacteriaceae_160	C3	A	0.8	1	1	1	1	-1	-1	-1	-1	-1	-1	-1	-1	-1	-1
Enterobacteriaceae_401	C3	A	0.7	1	0.5	0.5	1	-1	-1	-1	-1	-1	-1	-1	-1	-1	-1
Enterobacteriaceae_475	C3	A	0.62	1	0.11	0.33	0.78	-1	-1	-1	-1	-1	-1	-1	-1	-1	-1
enterica_6	C3	A	0.69	0.89	0.67	1	-0.33	-1	-0.78	-0.33	-1	-1	-0.89	-1	-1	-0.89	-1
Enterobacteriaceae_263	C3	A	0.6	1	0	1	0	-1	-1	-1	-1	-1	-1	-1	-1	-1	-1
Enterobacteriaceae_366	C3	A	0.67	1	0.33	1	0.33	-1	-1	-1	-1	-1	-1	-1	-1	-1	-1
Enterobacteriaceae_486	C3	A	0.6	1	0.46	0.46	0.09	-1	-1	-1	-1	-1	-1	-1	-1	-1	-1
Enterobacteriaceae_438	C3	A	0.68	1	0.6	1	-0.2	-1	-1	-1	-1	-1	-0.6	-1	-1	-1	-1
Enterobacteriaceae_270	C3	A	0.7	1	1	1	0	-1	-1	-1	-1	-1	-1	-1	-1	-1	-1
sonnei_1	C3	A	0.72	1	0.75	1	0	-1	-0.5	-1	-1	-1	-1	-1	-1	-1	-1
enterica_4	C3	A	0.6	1	0.78	0.11	-0.56	-0.33	-1	-1	-1	-1	-1	-1	-1	-1	-1
coli_23	C3	A	0.61	0.92	1	0.49	-0.43	-1	-0.97	-0.81	-1	-1	-0.92	-1	-1	-0.97	-0.95
Enterobacteriaceae_315	C3	A	0.6	1	1	0	0	-1	-1	-1	-1	-1	-1	-1	-1	-1	-1
Enterobacteriaceae_578	C3	A	0.59	0.8	1	0.11	-0.24	-0.99	-0.97	-0.76	-1	-1	-1	-1	-1	-1	-1
Enterobacteriaceae_540	C3	A	0.62	1	0.87	0.23	-0.1	-0.87	-0.87	-0.55	-1	-1	-0.87	-1	-1	-0.87	-0.87
Enterobacteriaceae_579	C3	A	0.58	1	0.56	0.03	-0.25	-0.98	-0.96	-0.65	-1	-1	-0.95	-1	-1	-1	-1
Plesiomonas	C3	A	0.6	1	0.46	0.09	-0.09	-1	-0.82	-0.64	-1	-1	-1	-1	-1	-1	-1
Enterobacteriaceae_511	C3	A	0.6	1	0.75	-0.25	0.25	-0.88	-1	-0.88	-1	-1	-1	-1	-1	-1	-1
Enterobacteriaceae_518	C3	A	0.67	0.64	1	0.18	0.18	-1	-0.82	-0.46	-1	-1	-1	-1	-1	-1	-1
Enterobacteriaceae_537	C3	A	0.62	0.5	1	0.56	0.13	-1	-1	-0.88	-1	-1	-1	-1	-0.94	-1	-1
Enterobacteriaceae_459	C3	A	0.61	1	0.43	0.43	0.43	-1	-1	-0.43	-1	-1	-1	-1	-1	-0.71	-1
Enterobacteriaceae_467	C3	A	0.66	1	0.43	0.14	0.14	-1	-1	-0.14	-1	-1	-1	-1	-1	-1	-1
Enterobacteriaceae_556	C3	A	0.6	1	-0.08	0.26	0.09	-1	-1	-0.23	-1	-1	-1	-1	-1	-1	-1
Enterobacteriaceae_409	C3	A	0.6	-0.5	1	-0.5	0	-1	-1	1	-1	-1	-1	-1	-1	-1	-1
CCDC85C	C2	B	-0.71	-0.67	0.61	-0.35	-0.65	-0.9	0.9	0.49	0.17	1	-1	-0.03	0.79	0.92	1
HLA-G	C2	B	-0.63	-1	-0.58	-0.48	-0.54	-0.25	-0.25	0.88	0.91	-0.12	-0.94	1	0.76	-0.27	0.07
DNAJA4	C2	B	-0.79	-0.32	-0.63	0.8	-0.09	-1	-0.36	-0.66	-0.09	0.89	-0.88	0	0.67	0.54	1
C6orf222	C2	B	-0.66	0.4	-0.04	0.51	-0.16	-0.4	0.06	0.14	0.37	-0.5	-1	-0.13	0.56	1	0.96
CPEB2	C2	B	-0.8	-0.14	-0.65	0.84	-0.34	-1	0.59	-0.32	0.46	-0.84	-0.5	0.39	0.47	1	0.58
RAB4B	C2	B	-0.76	-0.12	0.05	0.18	-0.14	-0.88	0.37	-1	1	-0.45	-0.69	0.82	0.31	0.64	0.59
AVPI1	C2	B	-0.65	-0.26	-0.74	0.04	0.16	-0.83	-0.14	-0.76	0.11	-0.2	-1	0.09	-0.12	0.19	1
CHMP1B	C2	B	-0.76	-0.01	-0.42	-0.14	0.4	-0.06	-0.04	-0.91	0.39	-0.25	-1	0.22	0.52	0.49	1
MIDN	C2	B	-0.82	-0.55	-0.03	-0.75	-0.1	-0.38	0.61	-0.79	-0.09	-0.07	-1	0.12	0.21	0.67	1
EGR1	C2	B	-0.66	-0.62	-0.48	-1	0.34	-0.56	-0.5	-0.96	-0.48	0.07	-0.51	-0.38	0.2	-0.07	1
FOS	C2	B	-0.71	-0.18	-0.24	-0.89	0.67	-0.06	-0.35	-0.81	-0.48	0.08	-1	-0.15	0.48	0.23	1
JUNB	C2	B	-0.71	-0.08	-0.24	-1	0.48	-0.18	0.14	-0.92	-0.27	0.1	-0.6	0.11	0.63	0.05	1
HBEGF	C2	B	-0.79	-0.35	0.17	-0.98	0.95	0.14	-0.05	-0.81	-0.47	0.29	-1	0.03	0.85	0.45	1
TSC22D1	C2	B	-0.63	0.27	-0.39	-0.54	0.56	-0.58	-0.35	-1	0.66	-0.78	-0.41	0.47	0.45	-0.41	1
ADHFE1	C2	B	-0.69	0.03	-0.61	0.42	-0.04	0.22	-0.36	-1	-0.78	-0.03	-0.58	0.83	-0.85	0.7	1
NFE2L2	C2	B	-0.71	0.34	-0.74	-0.41	-0.8	-0.81	-0.61	-1	-0.61	1	-0.83	0.59	0.09	0.05	0.32
SLITRK6	C2	B	-0.66	-0.2	-0.77	-0.44	-0.52	-0.47	-0.16	-1	-0.9	0.06	-0.9	0.6	-0.41	-0.65	1
CA5BP1	C2	B	-0.65	-0.19	-0.69	0.01	-0.46	0.04	0.47	-0.38	-1	-0.16	0.36	-0.36	1	0.31	0.84
NME2	C2	B	-0.77	0.22	-0.31	-0.82	0.09	0.21	0.55	-0.02	-1	-0.27	0.21	0.24	0.85	0.55	1
GDF15	C2	B	-0.65	-0.26	-1	-0.21	0.13	-0.48	0.76	-0.06	-0.6	0.33	-0.25	0.24	0.34	0.38	1
C1orf52	C2	B	-0.75	-0.95	0.35	-0.24	0.35	-0.04	-0.05	0.74	-1	0.44	0.55	0.6	0.55	1	0.92
SPRY4	C2	B	-0.64	-0.46	0.12	-0.41	0.16	0.63	-0.1	-0.03	-1	0.76	-0.57	0.81	0.22	0.16	1
LOC642361	C2	B	-0.67	-0.37	0.88	-1	-0.4	0.14	0.53	0.05	-0.44	0.44	-0.1	0.26	0.43	1	0.88
RAP2B	C2	B	-0.7	0.19	0.32	-1	0.5	0.34	0.73	-0.35	-0.04	0.16	0.11	0.66	1	0.94	0.6
TRIM58	C2	B	-0.64	0.58	0.5	-1	0.35	0.55	0.97	-0.01	-0.25	0.61	-0.87	0.67	0.54	1	0.91
BBC3	C2	B	-0.93	0.36	0.99	-0.91	-0.3	-0.85	-0.49	-0.64	0.73	-1	0.24	0.61	0.67	1	0.68
AP1AR	C2	B	-0.64	0.42	0.14	-0.43	-0.27	-1	-0.93	0.08	0.29	-0.27	-0.43	0.56	-0.49	1	0.55
RNF32	C2	B	-0.62	1	0.22	-0.42	-0.6	0.14	-1	-0.08	0.05	-0.27	-0.47	0.28	0.53	0.24	0.86
DNAJC6	C2	B	-0.75	0.44	-0.86	-1	-1	0.08	0	-0.61	0.22	-0.26	0.41	0.57	0.24	1	0.18
CXCL9	C2	B	-0.67	0.14	-0.08	-1	-0.31	-0.33	-0.69	-0.79	-0.34	-0.11	-0.2	1	-0.2	0.34	0.06
TBX21	C2	B	-0.67	0.23	0.12	-0.47	-0.24	-0.28	-0.73	-1	-0.39	0.12	0.52	1	0.08	0.82	-0.06
C9orf72	C2	B	-0.65	0.34	-0.58	0.14	0.59	0.35	-0.05	-1	0.97	0.84	0.03	0.75	1	0.62	0.88
CCL14	C2	B	-0.71	0.07	-0.59	-0.8	-0.14	0.62	-1	-0.69	0.32	0.54	0.57	0.08	1	0.32	0.99
SCGN	C2	B	-0.89	-0.66	-0.76	-1	-0.76	0.61	-1	-0.89	0.11	-0.13	0.87	0.04	0.93	1	0.15
EIF4A2	C2	B	-0.82	0.7	-0.42	-0.32	0.01	-0.39	-1	-0.95	0.15	-0.07	0.64	-0.23	0.98	0.88	1
ZNF672	C2	B	-0.67	0.13	-0.14	0.04	-0.44	-1	-0.68	-0.63	0.13	0.61	0.84	-0.01	0.64	1	0.61
EGR3	C2	B	-0.63	-0.82	-0.42	-0.1	-0.2	-0.39	-0.73	-1	-0.14	-0.22	0.1	-0.03	0.28	-0.32	1
GADD45A	C2	B	-0.65	-0.61	-0.46	0.62	-0.28	-0.09	-0.18	-1	-0.11	-0.38	0.38	0.02	1	0.37	0.37
ZBTB20	C2	B	-0.69	0.09	-0.61	0.52	-0.14	0.67	-0.1	-1	-0.03	-0.21	0.77	0.31	0.66	0.78	1
AFF4	C2	B	-0.77	-1	-0.65	-0.31	0.26	-0.77	0.94	-0.86	0.26	0.09	0.55	0.18	0.66	1	0.66
PNPLA8	C2	B	-0.84	-1	-0.38	-0.12	0.71	-0.72	0.36	-0.98	0.71	-0.68	0.36	1	0.88	0.02	0.77
SH3BP2	C2	B	-0.69	-0.96	0.01	-0.98	-0.38	0.36	0.36	-1	-0.82	-0.51	0.36	0.22	0.64	1	-0.51
SLC25A25	C2	B	-0.69	-0.83	-0.36	-1	-0.33	-0.05	0.14	-0.6	0.39	-0.61	-0.71	-0.23	0.46	1	-0.06
UCN3	C2	B	-0.76	-0.69	0.51	0.25	-1	-0.49	0.01	-0.63	-0.31	0.37	-0.31	0.59	1	0.98	-0.44
NCMAP	C2	B	-0.87	-0.36	1	0.48	-0.83	-0.65	-0.99	-0.06	-1	-0.96	-0.44	0.1	0.5	0.73	0.65
UBOX5	C2	B	-0.68	-0.61	0.15	0.77	-0.38	-1	-0.63	-0.98	-0.4	0.05	0.69	1	-0.21	0.11	0.9
Enterobacteriaceae_236	C4	B	-0.63	-1	-1	-1	-1	1	-1	-1	-1	-1	-1	-1	-1	1	0.33
Bacteroides_294	C4	B	-0.78	-1	-1	-1	-1	-1	-1	-1	-0.5	-0.5	-1	-1	-0.5	1	0
agglomerans_1	C4	B	-0.71	-1	-1	-1	-1	-0.33	-1	-1	-1	-1	-1	-1	-1	1	0.11
Enterobacteriaceae_502	C4	B	-0.68	-0.89	-1	-1	-0.67	-0.56	-1	-1	-1	-0.89	-1	-1	-1	1	0.11
Pseudomonas	C4	B	-0.72	-1	-1	-1	-1	-0.6	-1	-1	-1	-0.6	-1	-1	-1	1	0.2
Acinetobacter_1	C4	B	-0.75	-1	-1	-1	-1	-1	-1	-1	-1	-1	-1	-1	-1	1	0
Enterobacteriaceae_507	C4	B	-0.74	-1	-1	-1	-0.93	-1	-1	-1	-1	-1	-0.93	-1	-1	1	0.03
Klebsiella_20	C4	B	-0.67	-1	-1	-1	-1	-1	-1	-1	-1	-1	-1	-1	-1	1	-0.33
Klebsiella_28	C4	B	-0.67	-1	-1	-1	-1	-1	-1	-1	-1	-1	-1	-1	-1	1	-0.33
Odoribacter_1	C4	B	-0.67	-1	-1	-1	-1	-1	-1	-1	-1	-1	-1	-1	-1	1	-0.33
ludwigii_1	C4	B	-0.63	-1	-1	-1	-1	-1	-1	-1	-1	-1	-1	-1	-1	1	-0.5
Klebsiella_34	C4	B	-0.77	-1	-1	-1	-1	-1	-1	-1	-1	-1	-0.33	-1	-1	1	0.33
ptyseos	C4	B	-0.65	-1	-1	-1	-1	-1	-1	-1	-1	-1	0	-1	-1	1	0
Enterobacteriaceae_446	C4	B	-0.76	-1	-1	-1	-0.25	0	-1	-1	-1	-1	-1	-1	-1	1	0.75
Enterobacteriaceae_559	C4	B	-0.67	-1	-1	-1	0.34	-0.44	-0.98	-1	-1	-0.79	-0.98	-1	-1	0.55	1
Erwinia_5	C4	B	-0.68	-1	-1	-1	0.67	-0.33	-1	-1	-1	-1	-1	-1	-1	1	0.67
cloacae_10	C4	B	-0.73	-1	-1	-1	0.18	-0.64	-1	-1	-1	-0.73	-1	-1	-1	1	0.64
Erwinia_10	C4	B	-0.72	-1	-1	-1	0.15	-0.65	-1	-1	-1	-0.86	-1	-1	-1	1	0.53
Erwinia_12	C4	B	-0.74	-0.99	-0.98	-0.99	0.22	-0.51	-1	-1	-1	-0.86	-0.99	-1	-1	1	0.73
Enterobacteriaceae_575	C4	B	-0.73	-1	-0.99	-1	-0.14	-0.72	-1	-1	-1	-0.98	-1	-1	-1	1	0.39
kobei_2	C4	B	-0.82	-0.99	-1	-0.98	-0.14	-0.77	-1	-1	-1	-0.99	-1	-1	-1	1	0.72
Enterobacteriaceae_479	C4	B	-0.87	-1	-1	-1	0.09	-0.82	-1	-1	-1	-1	-1	-1	-1	1	1
marcescens_5	C4	B	-0.9	-1	-1	-1	0	-1	-1	-1	-1	-1	-1	-1	-1	1	1
cloacae_9	C4	B	-0.66	-1	-1	-1	-0.2	-0.4	-1	-1	-1	-1	-1	-1	-1	1	0.2
Enterobacteriaceae_411	C4	B	-0.65	-1	-1	-1	-0.33	-0.67	-1	-1	-1	-1	-1	-1	-1	1	0
marcescens_9	C4	B	-0.64	-1	-0.6	-1	-0.2	-0.6	-1	-1	-1	-1	-1	-1	-1	1	0.2
Enterobacteriaceae_512	C4	B	-0.62	-1	-1	-1	0.37	-0.68	-1	-1	-1	-1	-1	-1	-1	1	0.16
marcescens_10	C4	B	-0.67	-1	-1	-1	0	-0.92	-1	-1	-1	-0.83	-1	-1	-1	1	0.17
Klebsiella_30	C4	B	-0.7	-1	-1	-1	-0.5	-1	-1	-1	-1	-1	-1	-1	-1	1	0
Klebsiella_31	C4	B	-0.77	-1	-1	-1	-0.33	-1	-1	-1	-1	-1	-1	-1	-1	1	0.33
Klebsiella_38	C4	B	-0.85	-1	-0.88	-1	-0.76	-1	-1	-1	-1	-1	-1	-1	-1	1	0.53
Trabulsiella_11	C4	B	-0.84	-0.82	-1	-1	-0.46	-1	-1	-1	-1	-1	-1	-1	-1	1	0.64
Enterobacteriaceae_397	C4	B	-0.63	-1	-1	-1	1	-1	-1	-1	-1	-1	-1	-1	-1	1	0.33
Serratia_8	C4	B	-0.8	-1	-1	-1	1	-1	-1	-1	-1	-1	-1	-1	-1	1	1
cloacae_3	C4	B	-1	-1	-1	-1	-1	-1	-1	-1	-1	-1	-1	-1	-1	1	1
Enterobacteriaceae_153	C4	B	-1	-1	-1	-1	-1	-1	-1	-1	-1	-1	-1	-1	-1	1	1
Enterobacteriaceae_390	C4	B	-1	-1	-1	-1	-1	-1	-1	-1	-1	-1	-1	-1	-1	1	1
Enterobacteriaceae_42	C4	B	-1	-1	-1	-1	-1	-1	-1	-1	-1	-1	-1	-1	-1	1	1
Lachnospiraceae_27	C4	B	-1	-1	-1	-1	-1	-1	-1	-1	-1	-1	-1	-1	-1	1	1
ovatus_2	C4	B	-1	-1	-1	-1	-1	-1	-1	-1	-1	-1	-1	-1	-1	1	1
Klebsiella_53	C4	B	-0.87	-0.99	-0.97	-0.99	-0.56	-1	-1	-1	-1	-0.95	-0.99	-1	-1	0.68	1
Serratia_18	C4	B	-0.9	-0.99	-1	-1	-0.44	-1	-1	-1	-1	-0.94	-0.96	-1	-1	0.87	1
Serratia_17	C4	B	-0.82	-1	-0.97	-0.51	-0.97	-0.7	-1	-1	-1	-1	-0.58	-1	-1	0.79	1
Providencia_3	C4	B	-0.78	-1	-0.5	-0.5	-1	-1	-1	-1	-1	-1	-1	-1	-1	1	0.5
distasonis_32	C4	B	-0.81	-1	-1	-1	-1	-1	-1	-1	-1	-1	-1	-1	-1	0.25	1
Klebsiella_29	C4	B	-0.83	-1	-1	-1	-1	-1	-1	-1	-1	-1	-1	-1	-1	0.33	1
Streptococcus_48	C4	B	-0.86	-1	-1	-1	-1	-1	-1	-1	-1	-1	-1	-1	-1	0.46	1
Bacteroides_357	C6	B	-0.75	-1	-1	-1	-1	-1	-1	-1	-1	-1	-1	-1	-1	0	1
Bacteroides_131	C6	B	-0.75	-1	-1	-1	-1	-1	-1	-1	-1	-1	-1	-1	-1	0	1
Enterobacteriaceae_262	C6	B	-0.75	-1	-1	-1	-1	-1	-1	-1	-1	-1	-1	-1	-1	0	1
Klebsiella_19	C6	B	-0.75	-1	-1	-1	-1	-1	-1	-1	-1	-1	-1	-1	-1	0	1
Klebsiella_25	C6	B	-0.75	-1	-1	-1	-1	-1	-1	-1	-1	-1	-1	-1	-1	0	1
Klebsiella_43	C6	B	-0.77	-1	-1	-1	-0.94	-1	-1	-1	-1	-1	-1	-1	-1	0.09	1
Enterobacteriaceae_208	C6	B	-0.7	-1	-1	-1	-0.5	-1	-1	-1	-1	-1	-1	-1	-1	0	1
Klebsiella_41	C6	B	-0.65	-1	-1	-1	-0.7	-1	-1	-1	-1	-1	-1	-1	-1	-0.27	1
Klebsiella_46	C6	B	-0.65	-1	-1	-1	-0.87	-1	-1	-1	-1	-1	-1	-1	-1	-0.34	1
Klebsiella_50	C6	B	-0.68	-1	-1	-1	-0.93	-1	-1	-1	-1	-1	-1	-1	-1	-0.25	1
SLC20A1	C4	B	-0.83	-0.77	-0.63	-0.72	-0.71	-0.75	-0.63	-1	-0.69	-0.61	-0.77	-0.53	-0.61	0.56	1
PIP5K1A	C2	B	-0.65	-0.58	-0.63	-0.36	-0.59	-0.72	-0.45	-1	-0.79	-0.46	-0.27	-0.74	0.54	1	-0.52
SST	C2	B	-0.62	-0.15	-0.76	-0.04	-0.87	-1	-0.89	-0.95	-0.36	-0.17	-0.27	-0.29	0.01	1	-0.41
Clostridiales_71	C4	B	-0.62	-1	-1	-1	-1	-0.17	-0.69	-1	-1	-1	-0.47	-1	0.05	1	-0.91
Blautia_59	C4	B	-0.81	-1	-1	-1	-1	-1	-1	-1	-1	-1	-1	-1	0.24	1	-1
prausnitzii_8	C4	B	-0.83	-1	-1	-1	-1	-1	-1	-1	-1	-1	-1	-1	0.33	1	-1
fragilis_57	C4	B	-0.7	-1	-1	-0.5	-1	-1	-1	-1	-1	-1	-1	-1	0	1	-1
Blautia_22	C5	B	-1	-1	-1	-1	-1	-1	-1	-1	-1	-1	-1	-1	1	1	-1
fragilis_20	C5	B	-1	-1	-1	-1	-1	-1	-1	-1	-1	-1	-1	-1	1	1	-1
Lachnospiraceae_11	C5	B	-1	-1	-1	-1	-1	-1	-1	-1	-1	-1	-1	-1	1	1	-1
Lachnospiraceae_13	C5	B	-1	-1	-1	-1	-1	-1	-1	-1	-1	-1	-1	-1	1	1	-1
Lachnospiraceae_33	C5	B	-1	-1	-1	-1	-1	-1	-1	-1	-1	-1	-1	-1	1	1	-1
parainfluenzae_32	C5	B	-1	-1	-1	-1	-1	-1	-1	-1	-1	-1	-1	-1	1	1	-1
parainfluenzae_4	C5	B	-1	-1	-1	-1	-1	-1	-1	-1	-1	-1	-1	-1	1	1	-1
Streptococcus_7	C5	B	-1	-1	-1	-1	-1	-1	-1	-1	-1	-1	-1	-1	1	1	-1
Lachnospiraceae_78	C5	B	-0.95	-1	-1	-1	-1	-1	-0.5	-1	-1	-1	-1	-1	1	1	-1
Blautia_63	C5	B	-0.65	-1	-1	-1	-1	-0.25	-0.95	-1	-1	-1	-0.82	-1	1	-0.03	-1
prausnitzii_17	C5	B	-0.67	-1	-1	-1	-1	-1	-1	-1	-1	-1	-1	-1	1	-0.3	-1
plebeius_2	C5	B	-0.8	-1	-1	-1	-1	1	-1	-1	-1	-1	-1	-1	1	1	-1
Ruminococcaceae_38	C5	B	-0.72	-1	-1	-1	-1	-0.25	1	-1	-1	-1	-1	-0.5	0.75	0.75	-1
Bacteroides_179	C5	B	-0.8	-1	-1	-1	-1	-1	-1	-1	-1	1	-1	-1	1	-1	1
Bacteroides_109	C5	B	-0.75	-1	-1	-1	-1	-1	-1	-1	-1	-1	-1	-1	1	-1	0
dolichum_1	C6	B	-0.75	-1	-1	-1	-1	-1	-1	-1	-1	-1	-1	-1	0	-1	1
dolichum_4	C6	B	-0.8	-1	-1	-1	-1	-1	-0.73	-1	-1	-0.6	-1	-1	0.47	-1	1
Bacteroides_344	C6	B	-0.71	-1	-1	-1	-1	0.75	-1	-1	-0.5	-1	-1	0	-0.5	-0.75	1
distasonis_24	C6	B	-0.68	-1	-1	-1	-1	1	-1	-1	-1	-1	-1	0.5	-1	-1	1
Bacteroides_288	C5	B	-0.87	-1	-1	-1	-1	-0.33	-1	-1	-1	-0.33	-1	1	1	-1	-1
Clostridiaceae_1	C7	B	-1	-1	-1	-1	-1	-1	-1	-1	-1	-1	-1	1	1	-1	-1
copri_1	C7	B	-1	-1	-1	-1	-1	-1	-1	-1	-1	-1	-1	1	1	-1	-1
Campylobacter_6	C7	B	-0.96	-1	-0.99	-1	-1	-0.99	-1	-1	-1	-1	-0.83	0.83	-0.91	1	-1
Bacteroides_195	C7	B	-1	-1	-1	-1	-1	-1	-1	-1	-1	-1	-1	1	0	-1	0
distasonis_36	C7	B	-0.87	-1	-1	-1	-1	-1	-0.98	-1	-1	-1	-1	1	-1	-0.56	0.06
Lactobacillus_2	C7	B	-0.67	-1	-1	-1	-1	-1	-1	-1	-1	-1	-1	1	-1	-1	-0.33
Prevotella_4	C7	B	-0.63	-1	-1	-1	-1	-1	-1	-1	-1	-1	-1	1	-1	-0.5	-1
